# Supplementary material for: Challenging the Database: Day-of-Analysis Calibration and UF Modeling for Reliable RRF Use in Medical Device Chemical Characterization
Source: Anal Chem. 2025 Oct 8;97(41):22719–29. doi: 10.1021/acs.analchem.5c04247 (PMC12547855; doi:10.1021/acs.analchem.5c04247)
Supplement: Supplementary file 2 [file ac5c04247_si_002.zip]

Archive with 25 entries (25 files):
- 12-Aminododecanolactam Lot # BCBW6768 A94654 No Exp Sigma aldrich.pdf
- 110175-BULK_______MKCN4088__.pdf
- 171468-BULK_______WXBD6815V_.pdf
- 216941-BULK_______MKCM6914__.pdf
- 283843-BULK_______MBBC7706__.pdf
- 451851-BULK_______MBBC7236__.pdf
- 525197-BULK_______MKCM1988__.pdf
- 1545034-R181Y0.pdf
- Bis(2-ethylhexyl)phthalate-3,4,5,6-d4 617180 Lot MBBD5431.pdf
- COA Sigma Methylparaben PHR1012 LRAD2978.pdf
- COA Sigma Triethyl Citrate PHR1153 LRAD1248.pdf
- COA TRC Methyl-d3 Paraben M325662 3-PRN-164-1.pdf
- coa_20250211055842.pdf
- COA_Irganox_3114_European _Pharmacopoeia_P2155013_Batch3.pdf
- Dipentyl phthalate 80154 BCCD6920 Sigma aldrich.pdf
- Dodecanoic acid 61609 BCCM3172.pdf
- Hexadecamethylcyclooctasiloxane Lot # V7YQC-UC H1288 TCI.pdf
- Irganox 1098 Ambeed A244037_A244037-QH5_97_NMR.pdf
- Restek SVOC ISTDs A0214427.pdf
- SVOC CoA.pdf
- Tetra(Ethylene glycol) diacrylate 398802 Lot # MKCQ8235 no exp sigma aldrich.pdf
- tetradecyl sulfate sodium salt 293938 Lot # MKCR8038 sigma aldrich.pdf
- TJ1886.pdf
- Triphenyl phosphate 241288 Lot # BCCC4994 No exp sigma aldrich.pdf
- Triphenyl phosphate-d15 615218 Lot # TA2534V sigma aldrich.pdf
