# Supplementary material for: Challenging the Database: Day-of-Analysis Calibration and UF Modeling for Reliable RRF Use in Medical Device Chemical Characterization
Source: Anal Chem. 2025 Oct 8;97(41):22719–29. doi: 10.1021/acs.analchem.5c04247 (PMC12547855; doi:10.1021/acs.analchem.5c04247)
Supplement: Supplementary file 5 [file ac5c04247_si_005.zip]

Archive with 70 entries (70 files):
- 1-Dodecene-SVOC-EWandHigh.pdf
- 1-Dodecene-SVOCloglog-EWandHigh.pdf
- 1-Dodecene-SVOC-LowView.pdf
- 12-Aminododecanolactam-NVOCloglog-EWandHigh.pdf
- Acenaphthylene-SVOC-EWandHigh.pdf
- Acenaphthylene-SVOCloglog-EWandHigh.pdf
- Acenaphthylene-SVOC-LowView.pdf
- Acetophenone-SVOC-EWandHigh.pdf
- Acetophenone-SVOCloglog-EWandHigh.pdf
- Acetophenone-SVOC-LowView.pdf
- Behenic Acid-NVOCloglog-EWandHigh.pdf
- Benzophenone-SVOC-EWandHigh.pdf
- Benzophenone-SVOCloglog-EWandHigh.pdf
- Benzophenone-SVOC-LowView.pdf
- Bis(2-ethylhexyl) adipate-NVOCloglog-EWandHigh.pdf
- Bis(2-ethylhexyl) phthalate-SVOC-EWandHigh.pdf
- Bis(2-ethylhexyl) phthalate-SVOCloglog-EWandHigh.pdf
- Bis(2-ethylhexyl) phthalate-SVOC-LowView.pdf
- Butylated Hydroxytoluene-SVOC-EWandHigh.pdf
- Butylated Hydroxytoluene-SVOCloglog-EWandHigh.pdf
- Butylated Hydroxytoluene-SVOC-LowView.pdf
- Caprolactam-SVOC-EWandHigh.pdf
- Caprolactam-SVOCloglog-EWandHigh.pdf
- Caprolactam-SVOC-LowView.pdf
- Cetene-SVOC-EWandHigh.pdf
- Cetene-SVOCloglog-EWandHigh.pdf
- Cetene-SVOC-LowView.pdf
- Chrysene-SVOC-EWandHigh.pdf
- Chrysene-SVOCloglog-EWandHigh.pdf
- Chrysene-SVOC-LowView.pdf
- Decamethylcyclopentasiloxane D5 (13C-10)-SVOC-EWandHigh.pdf
- Decamethylcyclopentasiloxane D5 (13C-10)-SVOCloglog-EWandHigh.pdf
- Dibutyl phthalate-SVOC-EWandHigh.pdf
- Dibutyl phthalate-SVOCloglog-EWandHigh.pdf
- Dibutyl phthalate-SVOC-LowView.pdf
- Diethyl Phthalate-SVOC-EWandHigh.pdf
- Diethyl Phthalate-SVOCloglog-EWandHigh.pdf
- Diethyl Phthalate-SVOC-LowView.pdf
- Dipentyl phthalate-NVOCloglog-EWandHigh.pdf
- Diphenylamine-SVOC-EWandHigh.pdf
- Diphenylamine-SVOCloglog-EWandHigh.pdf
- Diphenylamine-SVOC-LowView.pdf
- Dodecanoic acid-NVOCloglog-EWandHigh.pdf
- Eicosane-SVOC-EWandHigh.pdf
- Eicosane-SVOCloglog-EWandHigh.pdf
- Eicosane-SVOC-LowView.pdf
- Hexadecamethylcyclooctasiloxane (D8)-NVOCloglog-EWandHigh.pdf
- Hexadecanoic acid, methyl ester-SVOC-EWandHigh.pdf
- Hexadecanoic acid, methyl ester-SVOCloglog-EWandHigh.pdf
- Hexadecanoic acid, methyl ester-SVOC-LowView.pdf
- Hexanedioic acid, bis(2-ethylhexyl) ester-SVOC-EWandHigh.pdf
- Hexanedioic acid, bis(2-ethylhexyl) ester-SVOCloglog-EWandHigh.pdf
- Hexanedioic acid, bis(2-ethylhexyl) ester-SVOC-LowView.pdf
- Indeno[1,2,3-cd]pyrene-SVOC-EWandHigh.pdf
- Indeno[1,2,3-cd]pyrene-SVOCloglog-EWandHigh.pdf
- Indeno[1,2,3-cd]pyrene-SVOC-LowView.pdf
- Irganox 1098-NVOCloglog-EWandHigh.pdf
- Irganox 3114-NVOCloglog-EWandHigh.pdf
- Methylparaben-NVOCloglog-EWandHigh.pdf
- N-Lauryldiethanolamine-NVOCloglog-EWandHigh.pdf
- Oleamide-NVOCloglog-EWandHigh.pdf
- Perfluorooctanoic acid-NVOCloglog-EWandHigh.pdf
- Phenol-SVOC-EWandHigh.pdf
- Phenol-SVOCloglog-EWandHigh.pdf
- Phenol-SVOC-LowView.pdf
- Tetra(ethylene glycol) diacrylate -NVOCloglog-EWandHigh.pdf
- Tetradecyl sulfate sodium salt-NVOCloglog-EWandHigh.pdf
- Tetraethylene glycol-NVOCloglog-EWandHigh.pdf
- Triethyl citrate-NVOCloglog-EWandHigh.pdf
- Triphenyl phosphate-NVOCloglog-EWandHigh.pdf
