# Supplementary material for: Challenging the Database: Day-of-Analysis Calibration and UF Modeling for Reliable RRF Use in Medical Device Chemical Characterization
Source: Anal Chem. 2025 Oct 8;97(41):22719–29. doi: 10.1021/acs.analchem.5c04247 (PMC12547855; doi:10.1021/acs.analchem.5c04247)
Supplement: Supplementary file 6 [file ac5c04247_si_006.xlsx]

## Sheet: SVOC EIC RRF
slope	y_intercept	Name	cas_number
0.27457232444337354	-0.00186067	1-Dodecene	112-41-4
0.37536923025803026	-0.00518828	1-Dodecene	112-41-4
0.33877745833333195	-0.00715519	1-Dodecene	112-41-4
0.4101374363550023	-0.00441163	1-Dodecene	112-41-4
0.2708242935296165	-0.00276609	1-Dodecene	112-41-4
0.39812180946316866	-0.00342943	1-Dodecene	112-41-4
0.41122182689111025	-0.00652484	1-Dodecene	112-41-4
0.5593787896830984	0.00189974	1-Dodecene	112-41-4
0.3295172487376151	-0.00493436	1-Dodecene	112-41-4
0.3161886632863814	0.00166609	1-Dodecene	112-41-4
0.3592276442141467	-0.00141711	1-Dodecene	112-41-4
0.42427908613504206	-0.00172907	1-Dodecene	112-41-4
0.35264497080711066	-0.00656493	1-Dodecene	112-41-4
0.31409140993824813	-0.000197928	1-Dodecene	112-41-4
0.41772763926434003	-0.00565863	1-Dodecene	112-41-4
0.3562620720369237	-0.00493965	1-Dodecene	112-41-4
0.3714724933691326	0.00254338	1-Dodecene	112-41-4
0.3980094391222689	-0.00259616	1-Dodecene	112-41-4
0.3900229869397888	-0.00308417	1-Dodecene	112-41-4
0.3382982253526439	0.00802859	1-Dodecene	112-41-4
0.2064160590875271	0.00385586	1-Dodecene	112-41-4
0.34122810510733065	0.00283616	1-Dodecene	112-41-4
0.4493982174126071	-0.00109285	1-Dodecene	112-41-4
0.4400562598472253	-0.00856877	1-Dodecene	112-41-4
0.28855577847100317	-0.0027669	1-Dodecene	112-41-4
0.39812180946316866	-0.00342943	1-Dodecene	112-41-4
0.3369410978671092	-0.00352698	1-Dodecene	112-41-4
0.3714724933691326	0.00254338	1-Dodecene	112-41-4
0.5008254227044809	-0.00237863	1-Dodecene	112-41-4
0.32263100149296475	-0.00326387	1-Dodecene	112-41-4
0.3702578976359519	-0.00519692	1-Dodecene	112-41-4
0.401908	-0.00235704	1-Dodecene	112-41-4
0.3395250471004825	0.012406867784066428	1-Dodecene	112-41-4
0.3561681803733714	0.00156046	1-Dodecene	112-41-4
0.4256466469400977	-0.00948419	1-Dodecene	112-41-4
0.4244574475405658	-0.00632073	1-Dodecene	112-41-4
0.33561456955511065	-0.00305733	1-Dodecene	112-41-4
0.4676043034569191	-2.43e-05	1-Dodecene	112-41-4
0.4185286836882765	-0.00299944	1-Dodecene	112-41-4
0.2454440795938617	-0.00499837	1-Dodecene	112-41-4
0.3368230979732472	-0.002679	1-Dodecene	112-41-4
0.34590526910275843	0.00276209	1-Dodecene	112-41-4
0.38688697847154563	0.0042469	1-Dodecene	112-41-4
0.450838	0.00113123	1-Dodecene	112-41-4
0.3838272408676535	-0.00769351	1-Dodecene	112-41-4
0.4036253350600238	-0.00577477	1-Dodecene	112-41-4
0.360034	-0.00495303	1-Dodecene	112-41-4
0.3494934146085388	0.00104857	1-Dodecene	112-41-4
0.3752167784212848	-0.00285275	1-Dodecene	112-41-4
0.45310424695032253	0.00511887	1-Dodecene	112-41-4
0.3419753972603963	-0.000591553	1-Dodecene	112-41-4
0.17577203720836612	-0.000234277	1-Dodecene	112-41-4
0.353889	-0.0087806	1-Dodecene	112-41-4
0.3494934146085388	0.00104857	1-Dodecene	112-41-4
0.15361149636035576	-0.00201385	1-Dodecene	112-41-4
0.4464396737603901	-0.00246042	1-Dodecene	112-41-4
0.3859179858716308	0.00193919	1-Dodecene	112-41-4
0.41611826870368324	-0.00456998	1-Dodecene	112-41-4
0.384718	-0.000565183	1-Dodecene	112-41-4
1.245777123914055	-0.0341628	Acenaphthylene	208-96-8
1.5384118045548665	-0.0433103	Acenaphthylene	208-96-8
1.4046804650532223	-0.0463011	Acenaphthylene	208-96-8
1.4318271242943326	-0.0350579	Acenaphthylene	208-96-8
1.0477450701359592	-0.0292209	Acenaphthylene	208-96-8
1.3591193023986126	-0.0394592	Acenaphthylene	208-96-8
1.4982779990136297	-0.0548656	Acenaphthylene	208-96-8
1.651058675580384	-0.0539748	Acenaphthylene	208-96-8
1.8446058949831075	-0.0335611	Acenaphthylene	208-96-8
1.4318271242943326	-0.0350579	Acenaphthylene	208-96-8
1.3253039517012182	-0.0387124	Acenaphthylene	208-96-8
1.1572803110710566	-0.0417879	Acenaphthylene	208-96-8
1.7975599954985806	-0.0435626	Acenaphthylene	208-96-8
1.5010459016518096	-0.0373085	Acenaphthylene	208-96-8
1.355462083010736	-0.0401049	Acenaphthylene	208-96-8
1.7747858362362214	-0.0397694	Acenaphthylene	208-96-8
1.1996737206426846	-0.0453072	Acenaphthylene	208-96-8
1.5304937976977837	-0.0541036	Acenaphthylene	208-96-8
1.2282203552287039	-0.0510771	Acenaphthylene	208-96-8
1.8934157272642915	-0.0209894	Acenaphthylene	208-96-8
1.2247466829559481	-0.0377909	Acenaphthylene	208-96-8
1.7232377041933702	-0.0428716	Acenaphthylene	208-96-8
1.5808609206145747	-0.0522657	Acenaphthylene	208-96-8
1.4218454044628024	-0.0399613	Acenaphthylene	208-96-8
1.6154144406493218	-0.0383907	Acenaphthylene	208-96-8
1.2591303919094263	-0.0421706	Acenaphthylene	208-96-8
1.7725001316678983	-0.0442428	Acenaphthylene	208-96-8
1.2037704570550187	-0.0417773	Acenaphthylene	208-96-8
1.4358613486718628	-0.034029	Acenaphthylene	208-96-8
1.4090802726626863	-0.0379559	Acenaphthylene	208-96-8
1.345327921989995	-0.0348429	Acenaphthylene	208-96-8
1.5922009055110398	-0.0435089	Acenaphthylene	208-96-8
1.500306502379723	-0.0433772	Acenaphthylene	208-96-8
1.5699841743305243	-0.0439626	Acenaphthylene	208-96-8
1.3814502511131952	-0.0509233	Acenaphthylene	208-96-8
1.4689386569482115	-0.0416148	Acenaphthylene	208-96-8
1.626479324803887	-0.0402363	Acenaphthylene	208-96-8
1.22289	-0.0375687	Acenaphthylene	208-96-8
1.410954035784718	-0.037095	Acenaphthylene	208-96-8
1.4846326029200771	-0.0422784	Acenaphthylene	208-96-8
1.1910458432265314	-0.0407412	Acenaphthylene	208-96-8
1.4403448440848128	-0.0264728	Acenaphthylene	208-96-8
1.3537098070124136	-0.0384621	Acenaphthylene	208-96-8
1.2242487945012537	-0.027813	Acenaphthylene	208-96-8
1.4105122653732147	-0.0368762	Acenaphthylene	208-96-8
1.3007915947728352	-0.0393219	Acenaphthylene	208-96-8
1.626479324803887	-0.0402363	Acenaphthylene	208-96-8
1.2351942354429268	-0.0526677	Acenaphthylene	208-96-8
2.05259	-0.0314264	Acenaphthylene	208-96-8
1.1485821813231536	-0.0381688	Acenaphthylene	208-96-8
1.6858968425487733	-0.0604057	Acenaphthylene	208-96-8
1.69071	-0.0574332	Acenaphthylene	208-96-8
1.7920882971964978	-0.016512	Acenaphthylene	208-96-8
1.5437791164633767	-0.0436457	Acenaphthylene	208-96-8
1.2559934419750423	-0.0324062	Acenaphthylene	208-96-8
1.4837638840755667	-0.0365349	Acenaphthylene	208-96-8
1.7152991120269698	-0.0458547	Acenaphthylene	208-96-8
1.1170042540495402	0.00516406	Acetophenone	98-86-2
1.0776182920485806	-0.00736937	Acetophenone	98-86-2
1.0826507856002774	-0.00134142	Acetophenone	98-86-2
1.153152640744897	-0.0171439	Acetophenone	98-86-2
1.1383131115785374	-0.00671515	Acetophenone	98-86-2
1.116703825708054	0.00541828	Acetophenone	98-86-2
1.141335363621565	-0.0088573	Acetophenone	98-86-2
1.1304017971035687	-0.0150714	Acetophenone	98-86-2
1.124436038071441	-0.00453367	Acetophenone	98-86-2
1.1068882526070454	-0.0149593	Acetophenone	98-86-2
1.1256158823143891	-0.0138803	Acetophenone	98-86-2
1.0856848869258136	-0.00423973	Acetophenone	98-86-2
1.1071372706996567	0.014760133476383504	Acetophenone	98-86-2
1.0429939199837628	0.000148202	Acetophenone	98-86-2
1.2431223935208338	-0.0146411	Acetophenone	98-86-2
1.1779704042352375	-0.0166246	Acetophenone	98-86-2
1.0908640700293804	-0.00783189	Acetophenone	98-86-2
1.1249628298458996	-0.0100065	Acetophenone	98-86-2
1.1974196892866877	-0.00280884	Acetophenone	98-86-2
1.1524583538226874	-0.0184328	Acetophenone	98-86-2
1.0918962072345655	-0.00466093	Acetophenone	98-86-2
1.1311252082103838	-0.00600399	Acetophenone	98-86-2
1.1253628109202076	-0.0125092	Acetophenone	98-86-2
0.8461	0.000744215	Acetophenone	98-86-2
1.1006933532311216	0.00141051	Acetophenone	98-86-2
1.1370204760519609	-0.012711	Acetophenone	98-86-2
1.0967768987723892	-0.00338371	Acetophenone	98-86-2
1.0925686920878683	-0.00609651	Acetophenone	98-86-2
1.1130651657133228	0.013353741830405419	Acetophenone	98-86-2
1.094792529638931	-0.0153669	Acetophenone	98-86-2
1.129530585819233	-0.00916359	Acetophenone	98-86-2
1.104119321051388	-0.0131343	Acetophenone	98-86-2
1.0465396474465887	-0.00475455	Acetophenone	98-86-2
1.063402585049341	-0.00462991	Acetophenone	98-86-2
1.0750685118718417	-0.00696532	Acetophenone	98-86-2
1.1168175199658952	0.00192593	Acetophenone	98-86-2
1.1273435543218029	-0.00124956	Acetophenone	98-86-2
1.1125663052106536	-0.00177156	Acetophenone	98-86-2
1.1835608800734823	-0.0177827	Acetophenone	98-86-2
1.1293584691993817	-0.01001	Acetophenone	98-86-2
1.1125663052106536	-0.00177156	Acetophenone	98-86-2
1.1444883535413062	0.00255499	Acetophenone	98-86-2
1.169892402904994	-0.0138831	Acetophenone	98-86-2
1.1207945402527968	-0.0109685	Acetophenone	98-86-2
1.0714469573482035	0.00974449	Acetophenone	98-86-2
1.1606721130785174	-0.0118646	Acetophenone	98-86-2
1.153643146192292	0.022832411601459785	Acetophenone	98-86-2
1.088027055609182	0.00101297	Acetophenone	98-86-2
1.4195565453677088	0.018307093658775836	Acetophenone	98-86-2
1.124988384485707	-0.00861869	Acetophenone	98-86-2
1.095597840220325	-0.00759232	Acetophenone	98-86-2
1.0474455890496535	-0.00815585	Acetophenone	98-86-2
1.1471372119484236	0.00129589	Acetophenone	98-86-2
1.12614	-0.0138312	Acetophenone	98-86-2
1.095597840220325	-0.00759232	Acetophenone	98-86-2
1.1317053681015534	0.0085414	Acetophenone	98-86-2
1.1355490853212977	-0.00924002	Acetophenone	98-86-2
1.149834721039633	0.00510703	Acetophenone	98-86-2
1.088027055609182	0.00101297	Acetophenone	98-86-2
0.14486011317869366	-0.00667193	BHT	128-37-0
0.3009088324962087	-0.0101403	BHT	128-37-0
0.12721972171161716	-0.00617297	BHT	128-37-0
0.2147199318297852	-0.0124267	BHT	128-37-0
0.0482699	-0.0021185	BHT	128-37-0
0.1617164808068953	-0.00365834	BHT	128-37-0
0.17552716228058973	-0.00603267	BHT	128-37-0
0.296262	-0.00642002	BHT	128-37-0
0.2146882529633997	-0.00507626	BHT	128-37-0
0.16740537955106483	-0.00938083	BHT	128-37-0
0.17719220867397903	-0.00738858	BHT	128-37-0
0.12496529981603433	-0.00346659	BHT	128-37-0
0.25312342041072616	-0.0131857	BHT	128-37-0
0.1761939563138395	-0.00580409	BHT	128-37-0
0.0381307	-0.00204591	BHT	128-37-0
0.2590261360366785	-0.00242385	BHT	128-37-0
0.1709673266140541	-0.00400147	BHT	128-37-0
0.20562613048937345	-0.00840525	BHT	128-37-0
0.20303005546065198	-0.00649641	BHT	128-37-0
0.25582823268138144	-0.0155013	BHT	128-37-0
0.2602132412359882	-0.00810461	BHT	128-37-0
0.17101272846848067	-0.00694349	BHT	128-37-0
0.1785059002455296	-0.00474157	BHT	128-37-0
0.34738370494611637	-0.0129674	BHT	128-37-0
0.20323832261907415	-0.00643766	BHT	128-37-0
0.22745141520630455	-0.00849722	BHT	128-37-0
0.11785888800799404	-0.0014169	BHT	128-37-0
0.14530089103479404	-0.00823491	BHT	128-37-0
0.2231808422811602	-0.00643552	BHT	128-37-0
0.1881161140591263	-0.00377503	BHT	128-37-0
0.1763755247216053	-0.00807806	BHT	128-37-0
0.3217717530627646	-0.00711957	BHT	128-37-0
0.2347379959954642	-0.0056986	BHT	128-37-0
0.7813495128695402	-0.0230426	BHT	128-37-0
0.1346622675772587	-0.00447612	BHT	128-37-0
0.2729241810897926	-0.00875382	BHT	128-37-0
0.17822167516211163	-0.00569437	BHT	128-37-0
0.15391755634862792	-0.0059934	BHT	128-37-0
0.2573180554422427	-0.00594591	BHT	128-37-0
0.23469547992348697	-0.0109517	BHT	128-37-0
0.19417622462146303	-0.00629894	BHT	128-37-0
0.1905411860611988	-0.00445627	BHT	128-37-0
0.25778964908952895	-0.00448893	BHT	128-37-0
0.2963406797535402	-0.00818924	BHT	128-37-0
0.296262	-0.00642002	BHT	128-37-0
0.25446528257236956	-0.00779877	BHT	128-37-0
0.16870043154238165	-0.00614887	BHT	128-37-0
0.19636112973758293	-0.00785834	BHT	128-37-0
0.18965963597753804	-0.00863111	BHT	128-37-0
0.2175869289064149	-0.0100495	BHT	128-37-0
0.30292868719722515	-0.01111	BHT	128-37-0
0.18576599004588154	-0.00723083	BHT	128-37-0
0.2177513100732705	-0.00935936	BHT	128-37-0
0.2024591388865599	-0.0094447	BHT	128-37-0
0.0482699	-0.0021185	BHT	128-37-0
0.17245950482019232	-0.00889397	BHT	128-37-0
0.7748567166963533	-0.0382637	Benzophenone	119-61-9
0.7558406773859933	-0.0294468	Benzophenone	119-61-9
0.8073976647965971	-0.0284194	Benzophenone	119-61-9
0.8700239113859014	-0.0279813	Benzophenone	119-61-9
0.8175267131805685	-0.0334855	Benzophenone	119-61-9
0.8285310955915917	-0.0293515	Benzophenone	119-61-9
0.8629314117876081	-0.0330833	Benzophenone	119-61-9
0.8305150697272532	-0.0354804	Benzophenone	119-61-9
0.8052104724034919	-0.0276533	Benzophenone	119-61-9
0.5789978014655135	-0.0230479	Benzophenone	119-61-9
0.6866914977082483	-0.0255382	Benzophenone	119-61-9
0.6887728578455085	-0.0297996	Benzophenone	119-61-9
0.8745578840291467	-0.0306659	Benzophenone	119-61-9
0.8381051360536658	-0.0313711	Benzophenone	119-61-9
0.8607409029286673	-0.0404805	Benzophenone	119-61-9
0.9426165068347301	-0.0222679	Benzophenone	119-61-9
1.0247438875334147	-0.0309559	Benzophenone	119-61-9
0.8620751311166558	-0.0373926	Benzophenone	119-61-9
0.735413	-0.0232473	Benzophenone	119-61-9
0.8676679653837389	-0.0320942	Benzophenone	119-61-9
1.0482315543209741	-0.0160213	Benzophenone	119-61-9
0.7191756426076238	-0.0377021	Benzophenone	119-61-9
0.7146527763696143	-0.0302429	Benzophenone	119-61-9
0.6823325767294728	-0.0319504	Benzophenone	119-61-9
0.8761271455309715	-0.0241902	Benzophenone	119-61-9
1.044558678939105	-0.0248855	Benzophenone	119-61-9
0.873471	-0.0347119	Benzophenone	119-61-9
0.7532495922957169	-0.0283911	Benzophenone	119-61-9
0.9893413630662569	-0.0247384	Benzophenone	119-61-9
0.8539847546530351	-0.0238926	Benzophenone	119-61-9
0.9146111411638673	-0.0353468	Benzophenone	119-61-9
0.9164884842549523	-0.0343112	Benzophenone	119-61-9
0.9168661889572377	-0.0383603	Benzophenone	119-61-9
0.7231216960568538	-0.0405418	Benzophenone	119-61-9
0.7442568783133807	-0.038279	Benzophenone	119-61-9
0.6778058529787259	-0.032537	Benzophenone	119-61-9
0.8131531916134352	-0.0320656	Benzophenone	119-61-9
0.7258266475339932	-0.0177834	Benzophenone	119-61-9
0.8767853120693879	-0.035633	Benzophenone	119-61-9
0.8803774907649108	-0.0285573	Benzophenone	119-61-9
0.9021520213608405	-0.0383902	Benzophenone	119-61-9
0.7138440329180133	-0.0298467	Benzophenone	119-61-9
0.9162667100790269	-0.0366708	Benzophenone	119-61-9
0.7923418060649421	-0.0307661	Benzophenone	119-61-9
0.6501915841589606	-0.0303056	Benzophenone	119-61-9
0.7116157827283497	-0.0317872	Benzophenone	119-61-9
0.7953425925338633	-0.0394822	Benzophenone	119-61-9
0.8142767147517193	-0.0290938	Benzophenone	119-61-9
0.7908035765104913	-0.0291107	Benzophenone	119-61-9
0.8653360932795603	-0.0290578	Benzophenone	119-61-9
0.9134543870750347	-0.0256453	Benzophenone	119-61-9
0.7640555222148366	-0.0261936	Benzophenone	119-61-9
0.7307963415571131	-0.0274624	Benzophenone	119-61-9
0.8920343685202772	-0.0404626	Benzophenone	119-61-9
0.8273273054348729	-0.0303761	Benzophenone	119-61-9
0.8653360932795603	-0.0290578	Benzophenone	119-61-9
0.8745578840291467	-0.0306659	Benzophenone	119-61-9
0.7348456503244963	-0.0227473	Benzophenone	119-61-9
0.2767948909714217	-0.00705909	Bis(2-ethylhexyl) phthalate	117-81-7
0.23627240095103408	-0.00388848	Bis(2-ethylhexyl) phthalate	117-81-7
0.2481469192719292	-0.00697352	Bis(2-ethylhexyl) phthalate	117-81-7
0.23463143638674983	-0.00547469	Bis(2-ethylhexyl) phthalate	117-81-7
0.25715814089343214	-0.00873887	Bis(2-ethylhexyl) phthalate	117-81-7
0.21893463567044819	-0.00604773	Bis(2-ethylhexyl) phthalate	117-81-7
0.23970674880643283	-0.00620404	Bis(2-ethylhexyl) phthalate	117-81-7
0.21183644128693013	-0.0107782	Bis(2-ethylhexyl) phthalate	117-81-7
0.34939435720825507	-0.0111336	Bis(2-ethylhexyl) phthalate	117-81-7
0.13444591458034605	-0.00411008	Bis(2-ethylhexyl) phthalate	117-81-7
0.20024687850011433	-0.00399833	Bis(2-ethylhexyl) phthalate	117-81-7
0.22321175061511453	-0.0121304	Bis(2-ethylhexyl) phthalate	117-81-7
0.23905736963447388	-0.00471814	Bis(2-ethylhexyl) phthalate	117-81-7
0.23460659345410623	-0.00468712	Bis(2-ethylhexyl) phthalate	117-81-7
0.2481469192719292	-0.00697352	Bis(2-ethylhexyl) phthalate	117-81-7
0.291765	-0.00486156	Bis(2-ethylhexyl) phthalate	117-81-7
0.2839052249737926	-0.00642434	Bis(2-ethylhexyl) phthalate	117-81-7
0.21328186337521057	-0.0035324	Bis(2-ethylhexyl) phthalate	117-81-7
0.24578147309397677	-0.0058073	Bis(2-ethylhexyl) phthalate	117-81-7
0.24935953813454972	-0.0018302	Bis(2-ethylhexyl) phthalate	117-81-7
0.2451741413155566	-0.00433	Bis(2-ethylhexyl) phthalate	117-81-7
0.27758383211128523	-0.00500018	Bis(2-ethylhexyl) phthalate	117-81-7
0.28971872079725647	-0.00125035	Bis(2-ethylhexyl) phthalate	117-81-7
0.22856729100137296	-0.00785156	Bis(2-ethylhexyl) phthalate	117-81-7
0.1823605816715438	-0.00719363	Bis(2-ethylhexyl) phthalate	117-81-7
0.2103135922083033	-0.00325463	Bis(2-ethylhexyl) phthalate	117-81-7
0.2705422088532675	-0.00954196	Bis(2-ethylhexyl) phthalate	117-81-7
0.23809715779725835	-0.00675825	Bis(2-ethylhexyl) phthalate	117-81-7
0.20524648765031545	-0.00357229	Bis(2-ethylhexyl) phthalate	117-81-7
0.20404162340237775	-0.00636594	Bis(2-ethylhexyl) phthalate	117-81-7
0.11855491579094847	-0.00371603	Bis(2-ethylhexyl) phthalate	117-81-7
0.2705422088532675	-0.00954196	Bis(2-ethylhexyl) phthalate	117-81-7
0.2000811494454461	0.0011411	Bis(2-ethylhexyl) phthalate	117-81-7
0.20951761067512717	-0.0048127	Bis(2-ethylhexyl) phthalate	117-81-7
0.23173616508324238	-0.00292824	Bis(2-ethylhexyl) phthalate	117-81-7
0.301357	-0.00453389	Bis(2-ethylhexyl) phthalate	117-81-7
0.16963945326282465	-0.0022789	Bis(2-ethylhexyl) phthalate	117-81-7
0.19965006634238824	-0.00519268	Bis(2-ethylhexyl) phthalate	117-81-7
0.20816312237985704	-0.00534676	Bis(2-ethylhexyl) phthalate	117-81-7
0.23628802171746513	-0.00816497	Bis(2-ethylhexyl) phthalate	117-81-7
0.23091937435644724	-0.00679579	Bis(2-ethylhexyl) phthalate	117-81-7
0.2610985785016576	-0.00550251	Bis(2-ethylhexyl) phthalate	117-81-7
0.2470165390985433	-0.0118648	Bis(2-ethylhexyl) phthalate	117-81-7
0.1939662237493188	-0.00619869	Bis(2-ethylhexyl) phthalate	117-81-7
0.22872409665066337	-0.00642979	Bis(2-ethylhexyl) phthalate	117-81-7
0.18194000464495474	-0.00366641	Bis(2-ethylhexyl) phthalate	117-81-7
0.2572873483883748	-0.00798723	Bis(2-ethylhexyl) phthalate	117-81-7
0.2857808674412922	-0.0121293	Bis(2-ethylhexyl) phthalate	117-81-7
0.22604476520556363	-0.00869888	Bis(2-ethylhexyl) phthalate	117-81-7
0.21970289561392586	-0.00735032	Bis(2-ethylhexyl) phthalate	117-81-7
0.25891736101617263	-0.00433407	Bis(2-ethylhexyl) phthalate	117-81-7
0.23871201172149753	-0.00813057	Bis(2-ethylhexyl) phthalate	117-81-7
0.2610985785016576	-0.00550251	Bis(2-ethylhexyl) phthalate	117-81-7
0.25011433975302616	0.00200578	Bis(2-ethylhexyl) phthalate	117-81-7
0.24340031870829731	-0.00947263	Bis(2-ethylhexyl) phthalate	117-81-7
0.22800745509695994	-0.00566448	Bis(2-ethylhexyl) phthalate	117-81-7
0.2250799514240198	-0.00462042	Bis(2-ethylhexyl) phthalate	117-81-7
0.22168791777042432	-0.00348499	Bis(2-ethylhexyl) phthalate	117-81-7
0.16686015741383314	-0.00378175	Bis(2-ethylhexyl)adipate	103-23-1
0.12668846912164616	-0.00272282	Bis(2-ethylhexyl)adipate	103-23-1
0.22171309967039926	-0.00226041	Bis(2-ethylhexyl)adipate	103-23-1
0.18504385524083833	-0.00409895	Bis(2-ethylhexyl)adipate	103-23-1
0.13033523298343902	-0.00160883	Bis(2-ethylhexyl)adipate	103-23-1
0.21035232793829378	-0.00404046	Bis(2-ethylhexyl)adipate	103-23-1
0.15724365648171562	-0.00604045	Bis(2-ethylhexyl)adipate	103-23-1
0.1770277493503981	-0.00384073	Bis(2-ethylhexyl)adipate	103-23-1
0.1585680619291896	-0.00288027	Bis(2-ethylhexyl)adipate	103-23-1
0.20354126418111784	-0.00110566	Bis(2-ethylhexyl)adipate	103-23-1
0.16009825786529747	-0.00577247	Bis(2-ethylhexyl)adipate	103-23-1
0.17669669251068884	-0.00491685	Bis(2-ethylhexyl)adipate	103-23-1
0.16142045613122488	-0.00453489	Bis(2-ethylhexyl)adipate	103-23-1
0.1273994282471518	-0.000184046	Bis(2-ethylhexyl)adipate	103-23-1
0.10814638988986038	-0.00229841	Bis(2-ethylhexyl)adipate	103-23-1
0.20354365044616615	-0.00809308	Bis(2-ethylhexyl)adipate	103-23-1
0.19035737642823236	-0.00583341	Bis(2-ethylhexyl)adipate	103-23-1
0.164786	-0.00475117	Bis(2-ethylhexyl)adipate	103-23-1
0.20223383400777914	-0.00367434	Bis(2-ethylhexyl)adipate	103-23-1
0.16162740430569408	-0.00144449	Bis(2-ethylhexyl)adipate	103-23-1
0.2060473508726043	-0.00180096	Bis(2-ethylhexyl)adipate	103-23-1
0.1686825110566644	-0.00850657	Bis(2-ethylhexyl)adipate	103-23-1
0.34811332153574726	-0.00943937	Bis(2-ethylhexyl)adipate	103-23-1
0.1452891993145751	-0.00544594	Bis(2-ethylhexyl)adipate	103-23-1
0.20687748575431433	-0.00397209	Bis(2-ethylhexyl)adipate	103-23-1
0.12419935548151598	-0.00291333	Bis(2-ethylhexyl)adipate	103-23-1
0.16009825786529747	-0.00577247	Bis(2-ethylhexyl)adipate	103-23-1
0.13119548786193627	-0.00378193	Bis(2-ethylhexyl)adipate	103-23-1
0.00962233	-0.000178088	Bis(2-ethylhexyl)adipate	103-23-1
0.15254829412234722	-0.00551377	Bis(2-ethylhexyl)adipate	103-23-1
0.13184740955396246	-0.00236565	Bis(2-ethylhexyl)adipate	103-23-1
0.21599548160935608	-0.00459402	Bis(2-ethylhexyl)adipate	103-23-1
0.14445471311558694	-0.00352791	Bis(2-ethylhexyl)adipate	103-23-1
0.20598425779369375	-0.00377359	Bis(2-ethylhexyl)adipate	103-23-1
0.1425908588270212	-0.00389401	Bis(2-ethylhexyl)adipate	103-23-1
0.20616823506764848	-0.00403097	Bis(2-ethylhexyl)adipate	103-23-1
0.20224221881510823	-0.00533916	Bis(2-ethylhexyl)adipate	103-23-1
0.21719408356417338	-0.00326261	Bis(2-ethylhexyl)adipate	103-23-1
0.15099334740506304	-0.00362447	Bis(2-ethylhexyl)adipate	103-23-1
0.17514642035340142	-0.00647934	Bis(2-ethylhexyl)adipate	103-23-1
0.15525502707076758	-0.00395054	Bis(2-ethylhexyl)adipate	103-23-1
0.212612	-0.00396446	Bis(2-ethylhexyl)adipate	103-23-1
0.20616823506764848	-0.00403097	Bis(2-ethylhexyl)adipate	103-23-1
0.15439440536329074	-0.00235245	Bis(2-ethylhexyl)adipate	103-23-1
0.15559499021855663	-0.00736651	Bis(2-ethylhexyl)adipate	103-23-1
0.15157017065678025	-0.00335505	Bis(2-ethylhexyl)adipate	103-23-1
0.11797170020436809	-0.00346616	Bis(2-ethylhexyl)adipate	103-23-1
0.1903606523649846	-0.00425206	Bis(2-ethylhexyl)adipate	103-23-1
0.21293861514737253	-0.00886375	Bis(2-ethylhexyl)adipate	103-23-1
0.19697578471096164	-0.00465522	Bis(2-ethylhexyl)adipate	103-23-1
0.0867117	-0.000408203	Caprolactam	105-60-2
0.10380434233228275	-0.00142016	Caprolactam	105-60-2
0.13042408685699208	-0.00333334	Caprolactam	105-60-2
0.11347186307139275	0.00344952	Caprolactam	105-60-2
0.0741796	0.00218338	Caprolactam	105-60-2
0.093351	0.0029914	Caprolactam	105-60-2
0.0809363	-0.00222351	Caprolactam	105-60-2
0.0822581	0.00292553	Caprolactam	105-60-2
0.1139207630193257	0.011137513552565493	Caprolactam	105-60-2
0.0690081	-0.0025845	Caprolactam	105-60-2
0.18576359059669284	-0.00235761	Caprolactam	105-60-2
0.0892295	-0.00215184	Caprolactam	105-60-2
0.0985363	-0.00139731	Caprolactam	105-60-2
0.10493354903642477	0.0022055	Caprolactam	105-60-2
0.11696984788053684	-0.00283494	Caprolactam	105-60-2
0.11761345034608103	-0.00179808	Caprolactam	105-60-2
0.10661694619417307	-0.000136683	Caprolactam	105-60-2
0.095878	0.00189212	Caprolactam	105-60-2
0.10648424483399546	0.00309947	Caprolactam	105-60-2
0.11114553354250373	0.0036498	Caprolactam	105-60-2
0.10690408065879062	-0.00167189	Caprolactam	105-60-2
0.10502655325561398	-0.000435451	Caprolactam	105-60-2
0.10661694619417307	-0.000136683	Caprolactam	105-60-2
0.21966072137022227	-0.0024018	Caprolactam	105-60-2
0.12159539156892571	-0.00549446	Caprolactam	105-60-2
0.11787659716059269	0.000767847	Caprolactam	105-60-2
0.0470243	-0.00157247	Caprolactam	105-60-2
0.1109243070115724	-0.00142044	Caprolactam	105-60-2
0.0969811	0.00537502	Caprolactam	105-60-2
0.091172	-0.000384265	Caprolactam	105-60-2
0.0974664	-0.000709464	Caprolactam	105-60-2
0.11399008662249291	-0.00406556	Caprolactam	105-60-2
0.11479697281457713	0.000981498	Caprolactam	105-60-2
0.0856598	-0.00121858	Caprolactam	105-60-2
0.0704232	-0.000633234	Caprolactam	105-60-2
0.0941585	0.00926051	Caprolactam	105-60-2
0.0872174	-0.00221769	Caprolactam	105-60-2
0.0741738	0.000240968	Caprolactam	105-60-2
0.11346398315699634	-0.002443	Caprolactam	105-60-2
0.11696984788053684	-0.00283494	Caprolactam	105-60-2
0.0961146	-0.00100683	Caprolactam	105-60-2
0.0968351	0.0067577	Caprolactam	105-60-2
0.0899365	-0.00265559	Caprolactam	105-60-2
0.10050449059077547	-0.00216894	Caprolactam	105-60-2
0.0972543	-0.000328399	Caprolactam	105-60-2
0.2070263312747022	0.00484774	Caprolactam	105-60-2
0.10672895016467274	0.00180204	Caprolactam	105-60-2
0.0949036	-0.000737909	Caprolactam	105-60-2
0.0740519	-0.000820779	Caprolactam	105-60-2
0.11899488466525682	-0.000555232	Caprolactam	105-60-2
0.0666681	-0.00054185	Caprolactam	105-60-2
0.14337665131231714	-0.00146038	Caprolactam	105-60-2
0.0859454	0.00302992	Caprolactam	105-60-2
0.13566109146621141	-0.00407303	Caprolactam	105-60-2
0.0963211	0.00184895	Caprolactam	105-60-2
0.17675721744881112	-0.00260208	Caprolactam	105-60-2
0.0785045	0.0014198	Caprolactam	105-60-2
0.0935489	0.000720716	Caprolactam	105-60-2
0.1683127460918807	-0.00310189	Caprolactam	105-60-2
1.431558679225698	-0.0142688	Chrysene	218-01-9
1.4518362550693682	-0.0155908	Chrysene	218-01-9
1.3864005811328446	-0.0124513	Chrysene	218-01-9
1.4167326059752536	-0.0188057	Chrysene	218-01-9
1.4218086085773778	-0.0169771	Chrysene	218-01-9
1.4107475873695956	-0.0163374	Chrysene	218-01-9
1.408183234483119	-0.014046	Chrysene	218-01-9
1.4295112454802623	-0.0143375	Chrysene	218-01-9
1.4240575513446792	-0.0190182	Chrysene	218-01-9
1.4587912582774862	-0.01474	Chrysene	218-01-9
1.5446807082235665	-0.0130028	Chrysene	218-01-9
1.4031776827506466	-0.019434	Chrysene	218-01-9
1.4233380054282478	-0.0151372	Chrysene	218-01-9
1.404650157896846	-0.0137059	Chrysene	218-01-9
1.3101168582601075	0.0034498	Chrysene	218-01-9
1.3806540048974725	-0.00702138	Chrysene	218-01-9
1.364511315635318	-0.000837457	Chrysene	218-01-9
1.3528053074859172	-0.0142839	Chrysene	218-01-9
1.4263298133838238	-0.0132647	Chrysene	218-01-9
1.3525679609166648	-0.0123342	Chrysene	218-01-9
1.375011141863859	-0.00964087	Chrysene	218-01-9
1.4186394609116422	-0.0149268	Chrysene	218-01-9
1.3801637242362128	-0.0151485	Chrysene	218-01-9
1.5763717063347014	-0.0157587	Chrysene	218-01-9
0.7049139386254819	-0.0178283	Chrysene	218-01-9
1.4212909661982793	-0.0207972	Chrysene	218-01-9
1.45884	-0.0116923	Chrysene	218-01-9
1.6697627676498925	-0.0178482	Chrysene	218-01-9
1.370126846302023	-0.0167455	Chrysene	218-01-9
1.4046106757604286	-0.00854263	Chrysene	218-01-9
1.3593372612760206	-0.0201912	Chrysene	218-01-9
1.3863479580289615	-0.0133883	Chrysene	218-01-9
1.4808370540520646	-0.00591406	Chrysene	218-01-9
1.4242038795345007	-0.0154167	Chrysene	218-01-9
1.5614436641275315	-0.0177131	Chrysene	218-01-9
1.4128663598395015	-0.0130729	Chrysene	218-01-9
1.5028295629062616	-0.0130604	Chrysene	218-01-9
1.3484946358674195	-0.0157572	Chrysene	218-01-9
1.3631156001694813	-0.0157318	Chrysene	218-01-9
1.3514498492543539	-0.0120665	Chrysene	218-01-9
1.3171309782313634	-0.00881976	Chrysene	218-01-9
1.4386527706305667	-0.00942612	Chrysene	218-01-9
1.5122075285271475	-0.0207977	Chrysene	218-01-9
1.474175462105418	-0.0153111	Chrysene	218-01-9
1.404650157896846	-0.0137059	Chrysene	218-01-9
1.4121732127365914	-0.0158131	Chrysene	218-01-9
1.450764107245259	-0.0161601	Chrysene	218-01-9
1.4703532773764785	-0.00981123	Chrysene	218-01-9
1.4927213425733898	-0.0108163	Chrysene	218-01-9
1.3694662036296992	-0.0120771	Chrysene	218-01-9
1.4409209127476186	-0.018534	Chrysene	218-01-9
1.3862355523994263	-0.0142275	Chrysene	218-01-9
1.4539994397676101	-0.0163166	Chrysene	218-01-9
1.3514498492543539	-0.0120665	Chrysene	218-01-9
1.4412905175803603	-0.0208828	Chrysene	218-01-9
1.4505120776411282	-0.0180323	Chrysene	218-01-9
1.5684871378711496	-0.0129798	Chrysene	218-01-9
1.475735420401046	-0.0200116	Chrysene	218-01-9
1.4251704621677546	-0.0121856	Chrysene	218-01-9
1.309644344644104	-0.0126769	Di-n-butyl Phthalate	84-74-2
1.4635057018186606	-0.0123009	Di-n-butyl Phthalate	84-74-2
1.300565611857194	-0.00352361	Di-n-butyl Phthalate	84-74-2
1.3959038369603063	-0.0119186	Di-n-butyl Phthalate	84-74-2
1.4780616607565829	-0.0127442	Di-n-butyl Phthalate	84-74-2
1.4480297665953918	-0.014908	Di-n-butyl Phthalate	84-74-2
1.1832094079650397	-0.00835492	Di-n-butyl Phthalate	84-74-2
1.4668725598480372	-0.017594	Di-n-butyl Phthalate	84-74-2
1.4028809404746847	-0.0137727	Di-n-butyl Phthalate	84-74-2
1.5286261429430372	-0.0168943	Di-n-butyl Phthalate	84-74-2
1.2936194625191761	-0.0121059	Di-n-butyl Phthalate	84-74-2
1.3293414887462156	-0.00917656	Di-n-butyl Phthalate	84-74-2
1.4502525288279018	-0.0184731	Di-n-butyl Phthalate	84-74-2
1.4972063688628765	-0.0226331	Di-n-butyl Phthalate	84-74-2
1.4772068883229375	-0.0117025	Di-n-butyl Phthalate	84-74-2
1.3505825256562498	-0.0126114	Di-n-butyl Phthalate	84-74-2
1.370473016583876	-0.00676472	Di-n-butyl Phthalate	84-74-2
1.4440807393685948	-0.0113467	Di-n-butyl Phthalate	84-74-2
1.319326538033554	-0.0145757	Di-n-butyl Phthalate	84-74-2
0.8669806314309996	-0.0235233	Di-n-butyl Phthalate	84-74-2
1.4418482431912154	-0.0166883	Di-n-butyl Phthalate	84-74-2
1.4883843892136353	-0.0156068	Di-n-butyl Phthalate	84-74-2
1.3056040869145031	-0.0105115	Di-n-butyl Phthalate	84-74-2
1.477467928372706	-0.0157644	Di-n-butyl Phthalate	84-74-2
1.318392492216023	-0.0148383	Di-n-butyl Phthalate	84-74-2
1.4480297665953918	-0.014908	Di-n-butyl Phthalate	84-74-2
1.4492629548267268	-0.0192065	Di-n-butyl Phthalate	84-74-2
1.2579949316012204	-0.00896858	Di-n-butyl Phthalate	84-74-2
1.5160591186239212	-0.0192381	Di-n-butyl Phthalate	84-74-2
1.4130183866095336	-0.0154275	Di-n-butyl Phthalate	84-74-2
1.3061549332982652	-0.00964084	Di-n-butyl Phthalate	84-74-2
1.4485744914443557	-0.0173079	Di-n-butyl Phthalate	84-74-2
1.3753343878725943	-0.0112095	Di-n-butyl Phthalate	84-74-2
1.450068090800238	-0.0129886	Di-n-butyl Phthalate	84-74-2
1.2832353364256435	-0.0101256	Di-n-butyl Phthalate	84-74-2
1.3423540222725294	-0.0123394	Di-n-butyl Phthalate	84-74-2
1.2891659278070682	-0.00927321	Di-n-butyl Phthalate	84-74-2
1.4173668946901894	-0.00415979	Di-n-butyl Phthalate	84-74-2
1.306050017758215	-0.0115991	Di-n-butyl Phthalate	84-74-2
1.3823978150213472	-0.010894	Di-n-butyl Phthalate	84-74-2
1.4530874845655717	-0.012139	Di-n-butyl Phthalate	84-74-2
1.4440244739778343	-0.0151422	Di-n-butyl Phthalate	84-74-2
1.500130187431757	-0.0172498	Di-n-butyl Phthalate	84-74-2
1.4677989615249638	-0.0224577	Di-n-butyl Phthalate	84-74-2
1.4235692827936233	-0.00665567	Di-n-butyl Phthalate	84-74-2
1.369703284581192	-0.0147812	Di-n-butyl Phthalate	84-74-2
1.3850807476487934	-0.0160065	Di-n-butyl Phthalate	84-74-2
1.436416100492289	-0.00999579	Di-n-butyl Phthalate	84-74-2
1.3911178777359485	-0.0191171	Di-n-butyl Phthalate	84-74-2
1.3804154164367193	-0.0155054	Di-n-butyl Phthalate	84-74-2
1.4198950990382617	-0.0119822	Di-n-butyl Phthalate	84-74-2
1.3939574888534771	-0.0138061	Di-n-butyl Phthalate	84-74-2
1.3666373921266148	-0.0285695	Di-n-butyl Phthalate	84-74-2
1.3915488356322736	-0.0160847	Di-n-butyl Phthalate	84-74-2
1.319326538033554	-0.0145757	Di-n-butyl Phthalate	84-74-2
1.3823978150213472	-0.010894	Di-n-butyl Phthalate	84-74-2
1.364360778844043	-0.0192572	Di-n-butyl Phthalate	84-74-2
1.3881926189641571	-0.00523153	Di-n-butyl Phthalate	84-74-2
1.2269663981769978	-0.00429435	Di-n-butyl Phthalate	84-74-2
1.0769560520856982	-0.0075847	Diethyl Phthalate	84-66-2
0.9198168561684898	-0.00341362	Diethyl Phthalate	84-66-2
0.8697721957916869	-0.013502	Diethyl Phthalate	84-66-2
1.2197752994147621	-0.0289378	Diethyl Phthalate	84-66-2
1.2697883965926855	-0.0177409	Diethyl Phthalate	84-66-2
1.0519940358380306	-0.0113747	Diethyl Phthalate	84-66-2
1.2350491447837595	-0.00242893	Diethyl Phthalate	84-66-2
1.1482521979292077	-0.00875854	Diethyl Phthalate	84-66-2
1.0716029967702685	-0.00289401	Diethyl Phthalate	84-66-2
1.2280395674246267	-0.00910598	Diethyl Phthalate	84-66-2
1.1533096758967587	-0.00948342	Diethyl Phthalate	84-66-2
0.9879802814538438	-0.003175	Diethyl Phthalate	84-66-2
1.0847127582529483	-0.00787074	Diethyl Phthalate	84-66-2
1.0381046481798726	-0.0131133	Diethyl Phthalate	84-66-2
0.9656130925405229	-0.0118641	Diethyl Phthalate	84-66-2
1.116032755626495	-0.00701933	Diethyl Phthalate	84-66-2
1.2135124138542437	-0.0129363	Diethyl Phthalate	84-66-2
1.1159298929338313	-0.0055903	Diethyl Phthalate	84-66-2
1.1033950491793978	-0.0166899	Diethyl Phthalate	84-66-2
0.8126247836770568	-0.00957533	Diethyl Phthalate	84-66-2
1.124588510850249	-0.0117681	Diethyl Phthalate	84-66-2
1.0040591919354604	-0.0121669	Diethyl Phthalate	84-66-2
1.0333152162447266	-0.00498832	Diethyl Phthalate	84-66-2
1.0823686400777528	-0.0230675	Diethyl Phthalate	84-66-2
1.1663317878135098	0.00312532	Diethyl Phthalate	84-66-2
1.1217196791027428	-0.00428371	Diethyl Phthalate	84-66-2
0.9894279486126406	-0.00956576	Diethyl Phthalate	84-66-2
1.0132864711098233	-0.00798405	Diethyl Phthalate	84-66-2
1.0359373866848316	-0.016094	Diethyl Phthalate	84-66-2
1.1083398079934428	-0.00467123	Diethyl Phthalate	84-66-2
1.275480227788596	-0.0230038	Diethyl Phthalate	84-66-2
0.8912652418519189	-0.0115145	Diethyl Phthalate	84-66-2
0.7660590817170491	-0.00986574	Diethyl Phthalate	84-66-2
1.091914265185632	-0.00300522	Diethyl Phthalate	84-66-2
1.1095104605631176	-0.00329215	Diethyl Phthalate	84-66-2
0.9250630729773093	-0.00345554	Diethyl Phthalate	84-66-2
1.0232151397324072	-0.00849647	Diethyl Phthalate	84-66-2
0.9042804816338252	-0.00738414	Diethyl Phthalate	84-66-2
0.9552099243232515	-0.00609312	Diethyl Phthalate	84-66-2
0.946044	-0.0123533	Diethyl Phthalate	84-66-2
1.0333152162447266	-0.00498832	Diethyl Phthalate	84-66-2
1.1090322704339393	-0.00932594	Diethyl Phthalate	84-66-2
1.207076825925873	-0.00871932	Diethyl Phthalate	84-66-2
1.2517900192436704	-0.00475488	Diethyl Phthalate	84-66-2
1.0614916825660279	-0.0050253	Diethyl Phthalate	84-66-2
0.7495290690037676	-0.0208882	Diethyl Phthalate	84-66-2
1.0513442876876067	-0.00682763	Diethyl Phthalate	84-66-2
1.1083398079934428	-0.00467123	Diethyl Phthalate	84-66-2
1.1831184009426547	0.00031005	Diethyl Phthalate	84-66-2
1.1945187915249944	0.00136315	Diethyl Phthalate	84-66-2
1.0970890297047795	-0.00970055	Diethyl Phthalate	84-66-2
1.0146485809622527	-0.00819969	Diethyl Phthalate	84-66-2
1.0185428658150146	-0.00412835	Diethyl Phthalate	84-66-2
0.8851089841932244	-0.00755485	Diethyl Phthalate	84-66-2
1.0823686400777528	-0.0230675	Diethyl Phthalate	84-66-2
1.0984165861263735	-0.00512538	Diethyl Phthalate	84-66-2
0.9836221364620302	-0.00217599	Diethyl Phthalate	84-66-2
1.2296205042778658	-0.00305075	Diethyl Phthalate	84-66-2
1.0917611689992268	0.00494893	Diethyl Phthalate	84-66-2
0.8370540964354403	-0.0281096	Diphenylamine	122-39-4
0.9427712543682505	-0.0159144	Diphenylamine	122-39-4
1.2959479623010088	-0.0197018	Diphenylamine	122-39-4
0.8484072257408077	-0.0191446	Diphenylamine	122-39-4
0.7571541028195724	-0.0204441	Diphenylamine	122-39-4
0.8728222185784572	-0.0234019	Diphenylamine	122-39-4
0.9299204008052591	-0.0258772	Diphenylamine	122-39-4
0.9686646471890366	-0.0176355	Diphenylamine	122-39-4
1.1664321191029408	-0.0231429	Diphenylamine	122-39-4
1.1451793111871051	-0.022182	Diphenylamine	122-39-4
0.9264256861092313	-0.00642827	Diphenylamine	122-39-4
1.0145040532005303	-0.0240312	Diphenylamine	122-39-4
1.5719540572122048	-0.0338539	Diphenylamine	122-39-4
0.8763118966589415	-0.0236956	Diphenylamine	122-39-4
1.1089805154835168	-0.0247634	Diphenylamine	122-39-4
0.8129629890381772	-0.0224894	Diphenylamine	122-39-4
1.0780127332954579	-0.0287428	Diphenylamine	122-39-4
0.9622476156770836	-0.0166436	Diphenylamine	122-39-4
0.7408223728007389	-0.019841	Diphenylamine	122-39-4
0.8598644506012929	-0.0187632	Diphenylamine	122-39-4
1.0255309471578702	-0.0303664	Diphenylamine	122-39-4
0.9399992446181251	-0.0302174	Diphenylamine	122-39-4
1.1451793111871051	-0.022182	Diphenylamine	122-39-4
0.9880272596791843	-0.023934	Diphenylamine	122-39-4
0.7893240898161882	-0.0270308	Diphenylamine	122-39-4
0.9486518775010163	-0.0242407	Diphenylamine	122-39-4
0.9460273550131388	-0.0253698	Diphenylamine	122-39-4
1.0120795914460567	-0.0221002	Diphenylamine	122-39-4
0.9326868002455166	-0.0170689	Diphenylamine	122-39-4
1.046609892176788	-0.0286839	Diphenylamine	122-39-4
0.9507901138152933	-0.029568	Diphenylamine	122-39-4
1.1905979527485386	-0.0220269	Diphenylamine	122-39-4
0.9399992446181251	-0.0302174	Diphenylamine	122-39-4
0.9029492330590334	-0.0236133	Diphenylamine	122-39-4
1.0913541740628478	-0.0352348	Diphenylamine	122-39-4
1.3206887946701897	-0.0297391	Diphenylamine	122-39-4
0.8926369430620682	-0.0222486	Diphenylamine	122-39-4
0.8143724248975378	-0.0301068	Diphenylamine	122-39-4
0.8720650200859865	-0.0234539	Diphenylamine	122-39-4
0.9051431579415726	-0.0251354	Diphenylamine	122-39-4
0.9147043335812172	-0.0282705	Diphenylamine	122-39-4
0.8401666616024811	-0.0233078	Diphenylamine	122-39-4
0.953219	-0.0239571	Diphenylamine	122-39-4
0.785318	-0.0295494	Diphenylamine	122-39-4
0.8873245238324202	-0.0462323	Diphenylamine	122-39-4
1.1346738808548351	-0.0274249	Diphenylamine	122-39-4
1.0796849435759768	-0.0225325	Diphenylamine	122-39-4
1.2293949236883237	-0.0260748	Diphenylamine	122-39-4
1.0860834795580618	-0.0263787	Diphenylamine	122-39-4
0.8722355572575274	-0.0236304	Diphenylamine	122-39-4
1.2572884289165522	-0.0278088	Diphenylamine	122-39-4
0.8864233391534109	-0.0269427	Diphenylamine	122-39-4
0.9035417504541788	-0.0258325	Diphenylamine	122-39-4
0.9303396520554544	-0.0254336	Diphenylamine	122-39-4
1.077712846795145	-0.0229207	Diphenylamine	122-39-4
1.1963691549172628	-0.00383788	Diphenylamine	122-39-4
1.0317436735575944	-0.0167107	Diphenylamine	122-39-4
0.9024879324931437	-0.0257868	Diphenylamine	122-39-4
0.746994	-0.0288363	Diphenylamine	122-39-4
0.4991707860587621	-0.0230727	Hexadecanoic acid, methyl ester	112-39-0
0.5056635728894793	-0.0223099	Hexadecanoic acid, methyl ester	112-39-0
0.5580868772356541	-0.026531	Hexadecanoic acid, methyl ester	112-39-0
0.5172096718134608	-0.023659	Hexadecanoic acid, methyl ester	112-39-0
0.533711	-0.0224625	Hexadecanoic acid, methyl ester	112-39-0
0.5576677025419686	-0.0258662	Hexadecanoic acid, methyl ester	112-39-0
0.5153719863720156	-0.0220949	Hexadecanoic acid, methyl ester	112-39-0
0.5014490183031762	-0.0250805	Hexadecanoic acid, methyl ester	112-39-0
0.4408303412613154	-0.0165527	Hexadecanoic acid, methyl ester	112-39-0
0.44350308529867793	-0.0177911	Hexadecanoic acid, methyl ester	112-39-0
0.47473177177346293	-0.0228605	Hexadecanoic acid, methyl ester	112-39-0
0.5474327670944558	-0.0222353	Hexadecanoic acid, methyl ester	112-39-0
0.36928766415671355	-0.0180226	Hexadecanoic acid, methyl ester	112-39-0
0.5197776938522827	-0.0235543	Hexadecanoic acid, methyl ester	112-39-0
0.4562147628487851	-0.0078807	Hexadecanoic acid, methyl ester	112-39-0
0.44468662680844134	-0.0209361	Hexadecanoic acid, methyl ester	112-39-0
0.4643465101063313	-0.0124808	Hexadecanoic acid, methyl ester	112-39-0
0.5339091042504207	-0.0212761	Hexadecanoic acid, methyl ester	112-39-0
0.5226176331418676	-0.0290088	Hexadecanoic acid, methyl ester	112-39-0
0.5239209149863997	-0.0285006	Hexadecanoic acid, methyl ester	112-39-0
0.513878	-0.0225975	Hexadecanoic acid, methyl ester	112-39-0
0.5624033320846419	-0.0253229	Hexadecanoic acid, methyl ester	112-39-0
0.5066782635050449	-0.0267519	Hexadecanoic acid, methyl ester	112-39-0
0.5494586554383917	-0.0211011	Hexadecanoic acid, methyl ester	112-39-0
0.4385010532651174	-0.0171301	Hexadecanoic acid, methyl ester	112-39-0
0.46484366820131173	-0.0163664	Hexadecanoic acid, methyl ester	112-39-0
0.46354777383684576	-0.0200115	Hexadecanoic acid, methyl ester	112-39-0
0.5348205867999126	-0.0280952	Hexadecanoic acid, methyl ester	112-39-0
0.513878	-0.0225975	Hexadecanoic acid, methyl ester	112-39-0
0.0765149	-0.00305334	Hexadecanoic acid, methyl ester	112-39-0
0.428027	-0.0187538	Hexadecanoic acid, methyl ester	112-39-0
0.4915010540467985	-0.0231997	Hexadecanoic acid, methyl ester	112-39-0
0.5624033320846419	-0.0253229	Hexadecanoic acid, methyl ester	112-39-0
0.4597804261604484	-0.0205619	Hexadecanoic acid, methyl ester	112-39-0
0.5153719863720156	-0.0220949	Hexadecanoic acid, methyl ester	112-39-0
0.5594262308487244	-0.0204194	Hexadecanoic acid, methyl ester	112-39-0
0.45479727835175837	-0.0222124	Hexadecanoic acid, methyl ester	112-39-0
0.31092385110134996	-0.0186161	Hexadecanoic acid, methyl ester	112-39-0
0.4939750999211968	-0.0232764	Hexadecanoic acid, methyl ester	112-39-0
0.5754465126893429	-0.0248218	Hexadecanoic acid, methyl ester	112-39-0
0.5829517209402426	-0.0222053	Hexadecanoic acid, methyl ester	112-39-0
0.405764	-0.0163662	Hexadecanoic acid, methyl ester	112-39-0
0.4813372395478206	-0.024963	Hexadecanoic acid, methyl ester	112-39-0
0.4176530732791162	-0.0197005	Hexadecanoic acid, methyl ester	112-39-0
0.5217278363103856	-0.0273929	Hexadecanoic acid, methyl ester	112-39-0
0.4821962229303168	-0.0215653	Hexadecanoic acid, methyl ester	112-39-0
0.45847851768584874	-0.0216538	Hexadecanoic acid, methyl ester	112-39-0
0.43590432191076756	-0.0230263	Hexadecanoic acid, methyl ester	112-39-0
0.42579156465802737	-0.0158598	Hexadecanoic acid, methyl ester	112-39-0
0.36932743840057575	-0.0132449	Hexadecanoic acid, methyl ester	112-39-0
0.5418807920205527	-0.0244728	Hexadecanoic acid, methyl ester	112-39-0
0.4960601087141689	-0.0258428	Hexadecanoic acid, methyl ester	112-39-0
0.4481409473748672	-0.0197629	Hexadecanoic acid, methyl ester	112-39-0
0.3837571549694892	-0.016133	Hexadecanoic acid, methyl ester	112-39-0
0.4427756594751226	-0.0179122	Hexadecanoic acid, methyl ester	112-39-0
0.45931350633869544	-0.0223119	Hexadecanoic acid, methyl ester	112-39-0
0.43881333691070684	-0.0174165	Hexadecanoic acid, methyl ester	112-39-0
0.5550268994443223	-0.0262837	Hexadecanoic acid, methyl ester	112-39-0
0.5154293481972277	-0.0146139	Hexadecanoic acid, methyl ester	112-39-0
0.17184951081891733	-0.00419776	Hexadecene	629-73-2
0.21554079817324603	-0.00474358	Hexadecene	629-73-2
0.19489493273656067	-0.00400051	Hexadecene	629-73-2
0.2559358617442197	-0.00473528	Hexadecene	629-73-2
0.1839440105588446	-0.0033837	Hexadecene	629-73-2
0.2684077699017329	-0.00516527	Hexadecene	629-73-2
0.21864878318129014	-0.00484324	Hexadecene	629-73-2
0.170954	-0.00228374	Hexadecene	629-73-2
0.14813275651722868	-0.00351275	Hexadecene	629-73-2
0.20133927608357685	-0.00465458	Hexadecene	629-73-2
0.16739074450851318	-0.00294835	Hexadecene	629-73-2
0.16696694633959216	-0.00337035	Hexadecene	629-73-2
0.23996392586534424	-0.00439806	Hexadecene	629-73-2
0.22914114005963251	-0.00452006	Hexadecene	629-73-2
0.12820980860972223	-0.00276268	Hexadecene	629-73-2
0.22141675575361636	-0.0070623	Hexadecene	629-73-2
0.1768939474780193	-0.0048909	Hexadecene	629-73-2
0.19879041600212832	-0.00463212	Hexadecene	629-73-2
0.10465114330598921	-0.00285283	Hexadecene	629-73-2
0.12552475746437775	-0.00376437	Hexadecene	629-73-2
0.17991595330894483	-0.00394262	Hexadecene	629-73-2
0.18526690611332575	-0.00359683	Hexadecene	629-73-2
0.2559358617442197	-0.00473528	Hexadecene	629-73-2
0.1674479138650966	-0.00478408	Hexadecene	629-73-2
0.2399228485409048	-0.0038268	Hexadecene	629-73-2
0.19206437068787327	-0.00349665	Hexadecene	629-73-2
0.27261796647919695	-0.00373268	Hexadecene	629-73-2
0.31389021995217975	-0.00406843	Hexadecene	629-73-2
0.0977194	0.000386769	Hexadecene	629-73-2
0.10259172942176759	-0.00579586	Hexadecene	629-73-2
0.0846444	-0.00210452	Hexadecene	629-73-2
0.16097238511352546	-0.00511537	Hexadecene	629-73-2
0.2406235711126643	-0.00689466	Hexadecene	629-73-2
0.027134888361777118	-0.00051049	Hexadecene	629-73-2
0.23327855700822922	-0.00639485	Hexadecene	629-73-2
0.15312037325423777	-0.00522203	Hexadecene	629-73-2
0.1474454130848036	-0.00411027	Hexadecene	629-73-2
0.20199784489397538	-0.00426825	Hexadecene	629-73-2
0.18138747793130117	-0.00435769	Hexadecene	629-73-2
0.2450782520061221	-0.000212755	Hexadecene	629-73-2
0.22141675575361636	-0.0070623	Hexadecene	629-73-2
0.18448471982360284	-0.00446412	Hexadecene	629-73-2
0.19630335428510226	-0.00567191	Hexadecene	629-73-2
0.12971498755849525	-0.00410072	Hexadecene	629-73-2
0.1206232935658303	-0.0026667	Hexadecene	629-73-2
0.2818168254104012	-0.00711951	Hexadecene	629-73-2
0.27024817727521067	-0.00716781	Hexadecene	629-73-2
0.25347512178255127	-0.00370697	Hexadecene	629-73-2
0.16608595115967195	-0.00325821	Hexadecene	629-73-2
0.2985104387620607	-0.00468711	Hexadecene	629-73-2
0.16739074450851318	-0.00294835	Hexadecene	629-73-2
0.35509131846341807	-0.00575296	Hexadecene	629-73-2
0.14280575693002007	-0.00281701	Hexadecene	629-73-2
0.1483229079456823	-0.00286985	Hexadecene	629-73-2
0.184047	-0.00332621	Hexadecene	629-73-2
0.15758593820849123	-0.00448985	Hexadecene	629-73-2
0.1886677111075908	-0.00366652	Hexadecene	629-73-2
0.13411525202552504	-0.00317044	Hexadecene	629-73-2
0.1929175168362003	-0.00605025	Hexadecene	629-73-2
0.6640997078517558	-0.0311071	Indeno[1,2,3-cd]pyrene	193-39-5
0.540959	-0.0158843	Indeno[1,2,3-cd]pyrene	193-39-5
0.360314	-0.016854	Indeno[1,2,3-cd]pyrene	193-39-5
0.5324062239747949	-0.0110375	Indeno[1,2,3-cd]pyrene	193-39-5
0.5935446757614756	-0.00836121	Indeno[1,2,3-cd]pyrene	193-39-5
0.5259946014170058	-0.0190449	Indeno[1,2,3-cd]pyrene	193-39-5
0.45519674876434135	-0.0150147	Indeno[1,2,3-cd]pyrene	193-39-5
0.3781174320613519	-0.0140067	Indeno[1,2,3-cd]pyrene	193-39-5
0.551485	-0.0164032	Indeno[1,2,3-cd]pyrene	193-39-5
0.5269649550352393	-0.0179868	Indeno[1,2,3-cd]pyrene	193-39-5
0.4533664882239992	-0.0198735	Indeno[1,2,3-cd]pyrene	193-39-5
0.4361822869284637	-0.0141292	Indeno[1,2,3-cd]pyrene	193-39-5
0.3140848577928182	-0.0103077	Indeno[1,2,3-cd]pyrene	193-39-5
0.3474120477857925	-0.012207	Indeno[1,2,3-cd]pyrene	193-39-5
0.6402539137099165	-0.0160926	Indeno[1,2,3-cd]pyrene	193-39-5
0.47629919809459853	-0.0195008	Indeno[1,2,3-cd]pyrene	193-39-5
0.4579346598365934	-0.0121956	Indeno[1,2,3-cd]pyrene	193-39-5
0.5313170758944971	-0.0251165	Indeno[1,2,3-cd]pyrene	193-39-5
0.5196162859283153	-0.0114384	Indeno[1,2,3-cd]pyrene	193-39-5
0.6141096231207356	-0.00732818	Indeno[1,2,3-cd]pyrene	193-39-5
0.43281925729548615	-0.00983502	Indeno[1,2,3-cd]pyrene	193-39-5
0.6468159297722978	-0.0146137	Indeno[1,2,3-cd]pyrene	193-39-5
0.4687133217808375	-0.00949497	Indeno[1,2,3-cd]pyrene	193-39-5
0.3410650502430803	-0.00832945	Indeno[1,2,3-cd]pyrene	193-39-5
0.4793216995595027	-0.0129315	Indeno[1,2,3-cd]pyrene	193-39-5
0.5645418437482878	-0.014396	Indeno[1,2,3-cd]pyrene	193-39-5
0.33138930002135203	-0.0123824	Indeno[1,2,3-cd]pyrene	193-39-5
0.21746233890509778	-0.00966904	Indeno[1,2,3-cd]pyrene	193-39-5
0.35911771029591955	-0.0122596	Indeno[1,2,3-cd]pyrene	193-39-5
0.5939694119490254	-0.0183707	Indeno[1,2,3-cd]pyrene	193-39-5
0.465824	-0.0142067	Indeno[1,2,3-cd]pyrene	193-39-5
0.2773592467956699	-0.00684338	Indeno[1,2,3-cd]pyrene	193-39-5
0.5701206630297063	-0.0120475	Indeno[1,2,3-cd]pyrene	193-39-5
0.5640785798758632	-0.0169671	Indeno[1,2,3-cd]pyrene	193-39-5
0.42772741835874706	-0.010403	Indeno[1,2,3-cd]pyrene	193-39-5
0.5762336640201737	-0.0140987	Indeno[1,2,3-cd]pyrene	193-39-5
0.5048716113725352	-0.0130262	Indeno[1,2,3-cd]pyrene	193-39-5
0.3713742749200524	-0.0143874	Indeno[1,2,3-cd]pyrene	193-39-5
0.7920092226050869	-0.0252064	Indeno[1,2,3-cd]pyrene	193-39-5
0.35938702334065187	-0.0099246	Indeno[1,2,3-cd]pyrene	193-39-5
0.5934854413812447	-0.00209236	Indeno[1,2,3-cd]pyrene	193-39-5
0.4923582711269657	-0.0150453	Indeno[1,2,3-cd]pyrene	193-39-5
0.7920092226050869	-0.0252064	Indeno[1,2,3-cd]pyrene	193-39-5
0.5419576009176985	-0.00926051	Indeno[1,2,3-cd]pyrene	193-39-5
0.6392494092964409	-0.0218023	Indeno[1,2,3-cd]pyrene	193-39-5
0.49255507512900437	-0.0182436	Indeno[1,2,3-cd]pyrene	193-39-5
0.2321635502169308	-0.00757473	Indeno[1,2,3-cd]pyrene	193-39-5
0.3636939137210479	-0.0143989	Indeno[1,2,3-cd]pyrene	193-39-5
0.465824	-0.0142067	Indeno[1,2,3-cd]pyrene	193-39-5
0.43559867603758806	-0.0155254	Indeno[1,2,3-cd]pyrene	193-39-5
0.37455491345212166	-0.0125067	Indeno[1,2,3-cd]pyrene	193-39-5
0.5100091649938995	-0.0151396	Indeno[1,2,3-cd]pyrene	193-39-5
0.4195135466832835	-0.0164041	Indeno[1,2,3-cd]pyrene	193-39-5
1.497885307345975	-0.0125292	Labeled D5	541-02-6-C13
1.4732877420580126	-0.00226441	Labeled D5	541-02-6-C13
1.4961947277014183	-0.00529668	Labeled D5	541-02-6-C13
0.00530267	0.00133874	Labeled D5	541-02-6-C13
1.259609319090123	-0.000917575	Labeled D5	541-02-6-C13
1.437602390917242	-0.0037512	Labeled D5	541-02-6-C13
1.3554174114489033	-0.000869687	Labeled D5	541-02-6-C13
1.5393065567447424	-0.0215531	Labeled D5	541-02-6-C13
1.501217024670435	0.00981765	Labeled D5	541-02-6-C13
1.5091449952143827	-0.0143587	Labeled D5	541-02-6-C13
1.3322	-0.00650396	Labeled D5	541-02-6-C13
1.5709404164211864	-0.025446	Labeled D5	541-02-6-C13
1.8299252909535482	0.013743128081997614	Labeled D5	541-02-6-C13
1.4270861584919516	-0.00567389	Labeled D5	541-02-6-C13
1.6210315797225245	0.000326694	Labeled D5	541-02-6-C13
1.3864192023945794	-0.00374944	Labeled D5	541-02-6-C13
1.4375336154098088	-0.0053122	Labeled D5	541-02-6-C13
1.190409748758239	-0.00885757	Labeled D5	541-02-6-C13
1.5381944462914452	-0.00163106	Labeled D5	541-02-6-C13
1.438553194834909	-0.0119097	Labeled D5	541-02-6-C13
0.00664938	7.566164158338725e-05	Labeled D5	541-02-6-C13
1.4423025410690629	-0.00638259	Labeled D5	541-02-6-C13
1.5747694369524792	-0.00815208	Labeled D5	541-02-6-C13
1.5731980566779458	0.029898653420153853	Labeled D5	541-02-6-C13
1.4366973436849801	-0.0125422	Labeled D5	541-02-6-C13
1.3472910836593472	0.010599816838299981	Labeled D5	541-02-6-C13
1.3481802558885438	-0.0064447	Labeled D5	541-02-6-C13
1.5130071869347759	-0.0104274	Labeled D5	541-02-6-C13
1.2216074292240318	-0.000106574	Labeled D5	541-02-6-C13
1.2586603076788663	-0.0108876	Labeled D5	541-02-6-C13
1.3227753553152075	-0.00641637	Labeled D5	541-02-6-C13
1.5368825572446518	0.00365147	Labeled D5	541-02-6-C13
1.382800960442158	-0.00608128	Labeled D5	541-02-6-C13
1.3293200971954588	-0.000271379	Labeled D5	541-02-6-C13
1.1574457642686977	-0.000107614	Labeled D5	541-02-6-C13
1.5397371007947132	-0.00712777	Labeled D5	541-02-6-C13
1.5165337759831545	-0.00116983	Labeled D5	541-02-6-C13
1.4405669161291148	-0.00238486	Labeled D5	541-02-6-C13
1.2269871940695323	0.00201653	Labeled D5	541-02-6-C13
0.9718432818563933	0.014221780984129411	Labeled D5	541-02-6-C13
1.3864192023945794	-0.00374944	Labeled D5	541-02-6-C13
1.4397481688957117	-0.00444451	Labeled D5	541-02-6-C13
1.636876296637663	-0.00826667	Labeled D5	541-02-6-C13
1.5397371007947132	-0.00712777	Labeled D5	541-02-6-C13
1.22712	-0.00318566	Labeled D5	541-02-6-C13
1.380532295634279	-0.00383762	Labeled D5	541-02-6-C13
1.4505575139177362	-0.00141196	Labeled D5	541-02-6-C13
1.4986132792009954	-0.00804758	Labeled D5	541-02-6-C13
1.501217024670435	0.00981765	Labeled D5	541-02-6-C13
1.4434261993450912	-0.00652577	Labeled D5	541-02-6-C13
1.5124399809742635	-0.00768191	Labeled D5	541-02-6-C13
1.4502592005761175	-0.00523941	Labeled D5	541-02-6-C13
1.509801493677321	-0.00105825	Labeled D5	541-02-6-C13
1.5931899966460592	-0.00541448	Labeled D5	541-02-6-C13
0.7956873486399079	0.00619929	Phenol	108-95-2
0.8994662933863107	-0.000194985	Phenol	108-95-2
0.8459976353449219	0.00129004	Phenol	108-95-2
0.8989071229796957	-0.00749941	Phenol	108-95-2
0.8224065083832475	0.0180837	Phenol	108-95-2
0.8829650160557786	-0.0121764	Phenol	108-95-2
0.8253341997429191	-0.009348	Phenol	108-95-2
0.8948364387646591	0.015082204677818878	Phenol	108-95-2
0.8931690175988154	-0.00376752	Phenol	108-95-2
0.9503668601414914	0.00911761	Phenol	108-95-2
0.8552896815166466	-0.002674	Phenol	108-95-2
0.8595673721585486	-0.00118322	Phenol	108-95-2
0.8964445472418343	-0.00954898	Phenol	108-95-2
0.9044662950897087	0.018237527008161385	Phenol	108-95-2
0.9456764729070127	0.010362545669658836	Phenol	108-95-2
0.9173774454044712	-0.00149227	Phenol	108-95-2
0.9611722965663385	-0.000503836	Phenol	108-95-2
0.9379638225055142	-0.00788117	Phenol	108-95-2
0.939598	0.000599803	Phenol	108-95-2
0.838831	-0.00427928	Phenol	108-95-2
0.8994662933863107	-0.000194985	Phenol	108-95-2
0.7445707809768388	-0.00218339	Phenol	108-95-2
0.9494830835797257	-0.0129642	Phenol	108-95-2
0.9006927226404912	0.0070445	Phenol	108-95-2
0.8675087129370437	-0.00913513	Phenol	108-95-2
0.8553380982683311	-0.00267737	Phenol	108-95-2
0.8933749699146571	0.00130859	Phenol	108-95-2
0.8555202981374204	0.0120738	Phenol	108-95-2
0.7917923281246831	-0.000844815	Phenol	108-95-2
0.9482961530437076	-0.000658179	Phenol	108-95-2
0.8524530613818728	-0.00245851	Phenol	108-95-2
0.9060583954226797	-0.00566074	Phenol	108-95-2
0.8848826557025811	-0.00888335	Phenol	108-95-2
0.8185207096201009	-0.00379319	Phenol	108-95-2
0.8495332388007323	-4.54e-05	Phenol	108-95-2
0.9210302232067044	-0.00610119	Phenol	108-95-2
0.8150116648451041	-0.00293546	Phenol	108-95-2
0.9356729924348905	-0.0134055	Phenol	108-95-2
1.1941590093826062	0.016883748073632125	Phenol	108-95-2
0.9322531946963266	-0.0105939	Phenol	108-95-2
0.7353904662580426	-0.00945412	Phenol	108-95-2
0.8803997405467205	0.00509029	Phenol	108-95-2
0.9783657782025219	0.00341371	Phenol	108-95-2
0.9106044528575142	-0.00992254	Phenol	108-95-2
0.9167884588508098	-0.000439529	Phenol	108-95-2
0.9025215864479292	-0.00381586	Phenol	108-95-2
0.883181	-0.0109836	Phenol	108-95-2
0.9291019560350685	-0.00528962	Phenol	108-95-2
0.9740483063594201	-0.00567442	Phenol	108-95-2
0.8783471464443227	0.00311818	Phenol	108-95-2
0.6856059348458721	-0.00859863	Phenol	108-95-2
0.9015665535952615	-0.00829994	Phenol	108-95-2
0.9611722965663385	-0.000503836	Phenol	108-95-2
0.8380346566936591	0.00235209	Phenol	108-95-2
0.9723449366281701	0.00206595	Phenol	108-95-2
1.0190205800309697	-0.00636017	Phenol	108-95-2
0.8739819111648991	-0.00843636	Phenol	108-95-2
0.9240475112943233	-0.00843114	Phenol	108-95-2
0.8722446304783534	-0.0010057	Phenol	108-95-2
0.3383930335416161	-0.00700495	n-Eicosane	112-95-8
0.7392715005426316	-0.00213703	n-Eicosane	112-95-8
0.43332706803806437	-0.0129646	n-Eicosane	112-95-8
0.416714	-0.00932466	n-Eicosane	112-95-8
0.41771427314079623	-0.00810293	n-Eicosane	112-95-8
0.33101978839474494	-0.0114273	n-Eicosane	112-95-8
0.48072637426443815	-0.00893457	n-Eicosane	112-95-8
0.41803388397940744	-0.00860156	n-Eicosane	112-95-8
0.27571831022615223	-0.00508397	n-Eicosane	112-95-8
0.40525169284598284	-0.00138098	n-Eicosane	112-95-8
0.4503166459299688	-0.0102985	n-Eicosane	112-95-8
0.5152828526267409	-0.0104743	n-Eicosane	112-95-8
0.4945808324539356	-0.0116733	n-Eicosane	112-95-8
0.4230017999813729	-0.0100221	n-Eicosane	112-95-8
0.38134632355317866	-0.0139362	n-Eicosane	112-95-8
0.4091996304154925	-0.0185893	n-Eicosane	112-95-8
0.3024996249100551	-0.00711838	n-Eicosane	112-95-8
0.58486	-0.022985	n-Eicosane	112-95-8
0.4796027826535014	-0.0112396	n-Eicosane	112-95-8
0.42317007051947875	-0.0074065	n-Eicosane	112-95-8
0.42779176788676176	-0.0127981	n-Eicosane	112-95-8
0.42618008502697874	-0.00744804	n-Eicosane	112-95-8
0.29194963090633136	-0.00763615	n-Eicosane	112-95-8
0.0913446	-0.00278745	n-Eicosane	112-95-8
0.3878285361896393	-0.0134453	n-Eicosane	112-95-8
0.4023488198001424	-0.0123013	n-Eicosane	112-95-8
0.492117	-0.00686175	n-Eicosane	112-95-8
0.35741633284584257	-0.0107144	n-Eicosane	112-95-8
0.48580122632515815	-0.0153115	n-Eicosane	112-95-8
0.3825530516716993	-0.0109759	n-Eicosane	112-95-8
0.49094650774428844	-0.00835334	n-Eicosane	112-95-8
0.4197648962371429	-0.0149625	n-Eicosane	112-95-8
0.4218342132010935	-0.00852003	n-Eicosane	112-95-8
0.32990790517543567	-0.00958384	n-Eicosane	112-95-8
0.2859996403810552	-0.00929405	n-Eicosane	112-95-8
0.5122857398381263	-0.00994853	n-Eicosane	112-95-8
0.33611250523414327	-0.00688122	n-Eicosane	112-95-8
0.393434	-0.0107851	n-Eicosane	112-95-8
0.42094896367958906	-0.00919922	n-Eicosane	112-95-8
0.2518695647746225	-0.0098359	n-Eicosane	112-95-8
0.4292251703060105	-0.0106684	n-Eicosane	112-95-8
0.4022940183191279	-0.00782513	n-Eicosane	112-95-8
0.42343279661336625	-0.0126654	n-Eicosane	112-95-8
0.4155936990693091	-0.0114894	n-Eicosane	112-95-8
0.448734	-0.0141556	n-Eicosane	112-95-8
0.4773321399715563	-0.0132026	n-Eicosane	112-95-8
0.4022940183191279	-0.00782513	n-Eicosane	112-95-8
0.4276771480639159	-0.0138961	n-Eicosane	112-95-8
0.3381970659519752	-0.00886343	n-Eicosane	112-95-8
0.520953	-0.0201156	n-Eicosane	112-95-8
0.4796027826535014	-0.0112396	n-Eicosane	112-95-8
0.46038460792521485	-0.0171062	n-Eicosane	112-95-8
0.369672	-0.000566064	n-Eicosane	112-95-8
0.37668929495216924	-0.00660851	n-Eicosane	112-95-8
0.4809438260065223	-0.00755169	n-Eicosane	112-95-8
0.3414841683512845	-0.00857721	n-Eicosane	112-95-8
0.4503166459299688	-0.0102985	n-Eicosane	112-95-8
0.3703723185510994	-0.00851349	n-Eicosane	112-95-8

## Sheet: SVOC ECC RRF
slope	y_intercept	Name	cas_number
1.0104992267107722	-0.0276327	1-Dodecene	112-41-4
1.2570902867904814	-0.0226766	1-Dodecene	112-41-4
1.1462454049990016	-0.00673369	1-Dodecene	112-41-4
0.9428087953327081	-0.0162596	1-Dodecene	112-41-4
1.4848870806949965	-0.0254958	1-Dodecene	112-41-4
0.9885937832595182	-0.014919	1-Dodecene	112-41-4
0.9519076169336573	-0.0176837	1-Dodecene	112-41-4
1.0411042005732287	-0.0148469	1-Dodecene	112-41-4
1.117968724414215	-0.0280592	1-Dodecene	112-41-4
1.1934344537373676	-0.0118028	1-Dodecene	112-41-4
1.0400587600732025	-0.0237011	1-Dodecene	112-41-4
1.1058231245970351	-0.0218465	1-Dodecene	112-41-4
1.105	-0.00302298	1-Dodecene	112-41-4
1.068681597038684	-0.00267149	1-Dodecene	112-41-4
0.9056481563987411	-0.0138293	1-Dodecene	112-41-4
1.0198117201263799	-0.019753	1-Dodecene	112-41-4
1.071068620320538	-0.00724796	1-Dodecene	112-41-4
1.0400587600732025	-0.0237011	1-Dodecene	112-41-4
1.0408951336037418	-0.00718421	1-Dodecene	112-41-4
1.2738541390272031	-0.00498956	1-Dodecene	112-41-4
1.4623974413949203	-0.0157946	1-Dodecene	112-41-4
1.137595260031676	-0.0183034	1-Dodecene	112-41-4
2.7791102056769112	-0.0428112	1-Dodecene	112-41-4
1.0098642972612273	-0.0217147	1-Dodecene	112-41-4
0.8208541931632335	0.0573699	1-Dodecene	112-41-4
1.1931841330827235	-0.000572134	1-Dodecene	112-41-4
0.9847847394314192	-0.0182915	1-Dodecene	112-41-4
1.049684723191116	-0.0210393	1-Dodecene	112-41-4
1.030805523881582	-0.00462114	1-Dodecene	112-41-4
1.1347594483701693	-0.0295556	1-Dodecene	112-41-4
1.0131692368465421	-0.0233245	1-Dodecene	112-41-4
0.9246091069462046	-0.016581	1-Dodecene	112-41-4
1.024862250653593	-0.0030737	1-Dodecene	112-41-4
0.8679445746999099	0.00316284	1-Dodecene	112-41-4
0.9591070349462932	-0.0182003	1-Dodecene	112-41-4
1.1795564481640126	-0.0167502	1-Dodecene	112-41-4
1.1931841330827235	-0.000572134	1-Dodecene	112-41-4
1.0648100928498352	-0.0178762	1-Dodecene	112-41-4
1.1153565244634915	-0.0201261	1-Dodecene	112-41-4
1.1473830573944583	-0.0110004	1-Dodecene	112-41-4
1.0290915497598219	-0.00885189	1-Dodecene	112-41-4
1.2673984554646167	-0.00468608	1-Dodecene	112-41-4
0.9460602141560616	-0.01583	1-Dodecene	112-41-4
1.0385222279276833	-0.0235396	1-Dodecene	112-41-4
0.997826	-0.0243803	1-Dodecene	112-41-4
1.0209960636694002	-0.0225569	1-Dodecene	112-41-4
0.8647779013339535	-0.00704357	1-Dodecene	112-41-4
1.155685026300271	-0.0259429	1-Dodecene	112-41-4
0.9660127247266979	-0.0171893	1-Dodecene	112-41-4
0.9579197962901458	-0.0148732	1-Dodecene	112-41-4
0.9811892858058933	-0.00704686	1-Dodecene	112-41-4
1.1274446120306545	-0.0145742	1-Dodecene	112-41-4
0.9617447124850916	-0.020184	1-Dodecene	112-41-4
1.0334317053169564	-0.00448246	1-Dodecene	112-41-4
1.0742519796038348	-0.00422422	1-Dodecene	112-41-4
1.0838076551550615	-0.029408	Acenaphthylene	208-96-8
0.9538102245300685	-0.0270415	Acenaphthylene	208-96-8
0.8862726492461916	-0.0306387	Acenaphthylene	208-96-8
1.196181678092106	-0.0318368	Acenaphthylene	208-96-8
1.0037498776588498	-0.0258122	Acenaphthylene	208-96-8
1.1160302031565041	-0.0332525	Acenaphthylene	208-96-8
1.3215134768500976	-0.0221097	Acenaphthylene	208-96-8
2.278265746911898	-0.0503784	Acenaphthylene	208-96-8
1.1844344687470068	-0.0333172	Acenaphthylene	208-96-8
0.8219659653198433	-0.025654	Acenaphthylene	208-96-8
0.8893184043358738	-0.0271243	Acenaphthylene	208-96-8
0.8201833950971759	-0.0365683	Acenaphthylene	208-96-8
1.1717374167021457	-0.0314098	Acenaphthylene	208-96-8
1.2166275635716552	-0.0140305	Acenaphthylene	208-96-8
1.1926966649357804	-0.0390839	Acenaphthylene	208-96-8
0.9694406470451906	-0.0268021	Acenaphthylene	208-96-8
1.1085358170729749	-0.0345436	Acenaphthylene	208-96-8
1.044148426236627	-0.0310652	Acenaphthylene	208-96-8
1.0779717737741852	-0.0284731	Acenaphthylene	208-96-8
0.8072115173908255	-0.0159773	Acenaphthylene	208-96-8
1.0037498776588498	-0.0258122	Acenaphthylene	208-96-8
0.9291057421161741	-0.03472	Acenaphthylene	208-96-8
0.7681785906717677	-0.0251372	Acenaphthylene	208-96-8
0.9765291255393327	-0.0243208	Acenaphthylene	208-96-8
1.054795350510688	-0.0276178	Acenaphthylene	208-96-8
0.7960092907817481	-0.0309922	Acenaphthylene	208-96-8
1.280312379284106	-0.0307284	Acenaphthylene	208-96-8
1.1160302031565041	-0.0332525	Acenaphthylene	208-96-8
1.0104809987876588	-0.0261295	Acenaphthylene	208-96-8
0.8202842529968951	-0.0314484	Acenaphthylene	208-96-8
0.9547159536945881	-0.0306785	Acenaphthylene	208-96-8
1.486962031705929	-0.0242331	Acenaphthylene	208-96-8
1.0281110831355895	-0.0226178	Acenaphthylene	208-96-8
1.1181116706098722	-0.0321485	Acenaphthylene	208-96-8
0.9524992084491062	-0.0261819	Acenaphthylene	208-96-8
0.8188152893642511	-0.024634	Acenaphthylene	208-96-8
1.1203312063832127	-0.0309842	Acenaphthylene	208-96-8
0.9872543904622965	-0.029001	Acenaphthylene	208-96-8
0.937243	-0.030764	Acenaphthylene	208-96-8
1.032093625576264	-0.0330034	Acenaphthylene	208-96-8
0.9959159725566872	-0.0246548	Acenaphthylene	208-96-8
1.0020662354393837	-0.0324404	Acenaphthylene	208-96-8
0.8585317006558345	-0.0260214	Acenaphthylene	208-96-8
0.9978365214565118	-0.0285001	Acenaphthylene	208-96-8
1.1499154991547424	-0.0418019	Acenaphthylene	208-96-8
1.1813982298100696	-0.0321064	Acenaphthylene	208-96-8
1.063516600241612	-0.029059	Acenaphthylene	208-96-8
0.8879582165864557	-0.0248137	Acenaphthylene	208-96-8
0.9733510040244423	-0.0330766	Acenaphthylene	208-96-8
0.6968503359457394	-0.0217018	Acenaphthylene	208-96-8
1.2716864656068283	-0.0323357	Acenaphthylene	208-96-8
1.0276331478965341	-0.0348609	Acenaphthylene	208-96-8
1.0676184600854959	-0.0304204	Acenaphthylene	208-96-8
1.1975108531946217	-0.0101282	Acetophenone	98-86-2
1.1566025942505465	-0.0110248	Acetophenone	98-86-2
1.1750843930423163	-0.00796526	Acetophenone	98-86-2
1.2057608316470485	0.00922033	Acetophenone	98-86-2
1.1928948425270007	-0.0145634	Acetophenone	98-86-2
1.2586437087608409	0.022512620884244487	Acetophenone	98-86-2
1.4243498546401874	0.049411456160477096	Acetophenone	98-86-2
1.187131602912918	-0.00793978	Acetophenone	98-86-2
1.2658211626543865	-0.00952848	Acetophenone	98-86-2
1.290290917072407	-0.0173345	Acetophenone	98-86-2
1.2578176963912784	-0.0214736	Acetophenone	98-86-2
1.2372036827290664	-0.0228083	Acetophenone	98-86-2
1.199146317686493	-0.0116603	Acetophenone	98-86-2
1.266534839630453	-0.00606593	Acetophenone	98-86-2
1.2165655015179142	-0.0107404	Acetophenone	98-86-2
1.2262832669872623	-0.0179925	Acetophenone	98-86-2
1.1900312999607634	-0.00733169	Acetophenone	98-86-2
1.2193697001476345	-0.0114053	Acetophenone	98-86-2
1.20889	-0.00648152	Acetophenone	98-86-2
1.2170628228009839	0.00828766	Acetophenone	98-86-2
1.2210381029926003	-0.0144169	Acetophenone	98-86-2
1.2819516550994101	-0.0125264	Acetophenone	98-86-2
1.178433301919049	-0.00412744	Acetophenone	98-86-2
0.9979135360972519	0.050178	Acetophenone	98-86-2
1.1639033497798423	-0.00783591	Acetophenone	98-86-2
1.2054631875143487	-0.00600637	Acetophenone	98-86-2
1.2214923916610476	-0.0217615	Acetophenone	98-86-2
1.2244717627662307	-0.00668601	Acetophenone	98-86-2
1.212195835878861	-0.00746631	Acetophenone	98-86-2
1.2043769018649255	-0.00633159	Acetophenone	98-86-2
1.200500794456529	-0.0107599	Acetophenone	98-86-2
1.1708859518192645	-0.0182652	Acetophenone	98-86-2
1.1769240450399827	-0.00326413	Acetophenone	98-86-2
1.209285067159753	-0.0204504	Acetophenone	98-86-2
1.1481663591226583	-0.0084448	Acetophenone	98-86-2
1.209076058741621	-0.0103991	Acetophenone	98-86-2
1.252981994701953	-0.00814934	Acetophenone	98-86-2
1.290290917072407	-0.0173345	Acetophenone	98-86-2
1.166470668379377	-0.00964136	Acetophenone	98-86-2
1.2400427253752644	-0.00606146	Acetophenone	98-86-2
1.1924509073928267	0.0931128	Acetophenone	98-86-2
1.1982947726949023	-0.0130782	Acetophenone	98-86-2
1.1859289817642698	0.0185317	Acetophenone	98-86-2
1.166470668379377	-0.00964136	Acetophenone	98-86-2
1.3000292117707775	-0.00741905	Acetophenone	98-86-2
1.1413466130621304	-0.0178891	Acetophenone	98-86-2
1.2237614462345674	-0.00810187	Acetophenone	98-86-2
1.2011129850101128	0.00395797	Acetophenone	98-86-2
1.2137016859954042	-0.0038735	Acetophenone	98-86-2
2.753159070608458	-0.0113277	Acetophenone	98-86-2
1.1771198354216483	-0.00374966	Acetophenone	98-86-2
1.1834462438451872	-0.0085696	Acetophenone	98-86-2
1.1544025733024152	-0.00944832	Acetophenone	98-86-2
1.1867093474480934	-0.0186841	Acetophenone	98-86-2
1.2016203277566495	-0.00781996	Acetophenone	98-86-2
0.870997	-0.0345803	BHT	128-37-0
0.92526	-0.0514907	BHT	128-37-0
0.999842	-0.0394769	BHT	128-37-0
0.25171816680098086	-0.0116624	BHT	128-37-0
0.25171816680098086	-0.0116624	BHT	128-37-0
0.6632260291748707	-0.0193961	BHT	128-37-0
0.7259897120941636	-0.0356005	BHT	128-37-0
0.7722829783924544	-0.0350904	BHT	128-37-0
0.7957247313413679	-0.0391919	BHT	128-37-0
0.8208657784547596	-0.0261276	BHT	128-37-0
0.8225007225831151	-0.0289389	BHT	128-37-0
0.8569670302987153	-0.0414591	BHT	128-37-0
0.8832140526713208	-0.0357242	BHT	128-37-0
0.9204450713188823	-0.0324894	BHT	128-37-0
0.9331317970351884	-0.027512	BHT	128-37-0
0.9339949940696881	-0.0372755	BHT	128-37-0
0.9421660423220469	-0.0276938	BHT	128-37-0
0.9607150671268804	-0.0368942	BHT	128-37-0
0.9694014248623983	-0.0541702	BHT	128-37-0
0.9700035125382523	-0.0185786	BHT	128-37-0
0.9730873601359654	-0.0475419	BHT	128-37-0
0.9946266219057273	-0.0336648	BHT	128-37-0
0.9998963268037211	-0.0379023	BHT	128-37-0
1.000636990505546	-0.0351125	BHT	128-37-0
1.0119678047168792	-0.0568341	BHT	128-37-0
1.013020887108282	-0.039928	BHT	128-37-0
1.030826198630529	-0.0256686	BHT	128-37-0
1.0507112241761813	-0.0245341	BHT	128-37-0
1.0592686778869989	-0.034856	BHT	128-37-0
1.0805682507207217	-0.0250768	BHT	128-37-0
1.0822185046577861	-0.0264907	BHT	128-37-0
1.089378415031711	-0.0414511	BHT	128-37-0
1.1126706046383765	-0.0345463	BHT	128-37-0
1.1261454303261444	-0.054252	BHT	128-37-0
1.127675028482862	-0.0406978	BHT	128-37-0
1.1464907309637342	-0.0610982	BHT	128-37-0
1.1929626169362393	-0.0403986	BHT	128-37-0
1.2350853634481718	-0.0520518	BHT	128-37-0
1.2429052724835317	-0.0101497	BHT	128-37-0
1.2731395281053939	-0.0328134	BHT	128-37-0
1.2897383930168456	-0.0425878	BHT	128-37-0
1.2928956095786328	-0.0529036	BHT	128-37-0
1.2982650104889986	-0.0385374	BHT	128-37-0
1.3097432465249714	-0.0307908	BHT	128-37-0
1.3097432465249714	-0.0307908	BHT	128-37-0
1.3111125335860883	-0.029666	BHT	128-37-0
1.3266899311044014	-0.0433312	BHT	128-37-0
1.417447951266093	-0.0515521	BHT	128-37-0
1.4474879098217273	-0.0396693	BHT	128-37-0
2.1033635536422985	-0.0543003	BHT	128-37-0
2.4435303267496615	-0.0797421	BHT	128-37-0
0.8873634054862827	-0.0379858	Benzophenone	119-61-9
0.8005764212412791	-0.0429635	Benzophenone	119-61-9
0.9455560345641781	-0.034299	Benzophenone	119-61-9
0.9917865528240777	-0.0418522	Benzophenone	119-61-9
0.8075413198376403	-0.0292369	Benzophenone	119-61-9
0.9247741932040906	-0.0285178	Benzophenone	119-61-9
0.774715	-0.0272863	Benzophenone	119-61-9
1.0010021776104168	-0.0292216	Benzophenone	119-61-9
0.9728090693684613	-0.0372256	Benzophenone	119-61-9
0.9120313888533301	-0.0389046	Benzophenone	119-61-9
0.9728090693684613	-0.0372256	Benzophenone	119-61-9
1.2338803502273565	-0.0352039	Benzophenone	119-61-9
0.9944830648626608	-0.0385691	Benzophenone	119-61-9
1.0186723005666358	-0.0393023	Benzophenone	119-61-9
0.8737007794491987	-0.0330652	Benzophenone	119-61-9
0.800523	-0.0400302	Benzophenone	119-61-9
0.8989087316918088	-0.035853	Benzophenone	119-61-9
0.8582523015292772	-0.0353009	Benzophenone	119-61-9
0.7775595203928206	-0.0326233	Benzophenone	119-61-9
0.9556538014028129	-0.0326193	Benzophenone	119-61-9
1.2172058245385202	-0.0205053	Benzophenone	119-61-9
0.759251	-0.0329462	Benzophenone	119-61-9
0.9455560345641781	-0.034299	Benzophenone	119-61-9
0.9636058554607758	-0.0380176	Benzophenone	119-61-9
1.1470304168014889	-0.0409522	Benzophenone	119-61-9
0.6344036514169787	-0.0277051	Benzophenone	119-61-9
0.7441360247848515	-0.0419335	Benzophenone	119-61-9
0.7336947113718564	-0.0387436	Benzophenone	119-61-9
0.7655019731891899	-0.0425464	Benzophenone	119-61-9
1.1671743039471385	-0.0324721	Benzophenone	119-61-9
0.8826027775320168	-0.0369375	Benzophenone	119-61-9
0.7563272151140011	-0.0309509	Benzophenone	119-61-9
0.8876355438200869	-0.0328365	Benzophenone	119-61-9
0.8871743147381065	-0.0317646	Benzophenone	119-61-9
0.7107118105499594	-0.0376744	Benzophenone	119-61-9
0.952525	-0.0421188	Benzophenone	119-61-9
0.9080235046423079	-0.0356269	Benzophenone	119-61-9
0.8407658490817471	-0.0309485	Benzophenone	119-61-9
0.9360359996722615	-0.0381356	Benzophenone	119-61-9
0.9523826672248766	-0.0291288	Benzophenone	119-61-9
0.7253594792982107	-0.0373083	Benzophenone	119-61-9
0.8004017150864037	-0.0312152	Benzophenone	119-61-9
1.020622350583162	-0.0388535	Benzophenone	119-61-9
0.9024592765228794	-0.0320371	Benzophenone	119-61-9
0.9518716316741769	-0.045681	Benzophenone	119-61-9
0.9571853823248186	-0.0286653	Benzophenone	119-61-9
0.8994288596028068	-0.0313495	Benzophenone	119-61-9
0.9369838793350134	-0.0329282	Benzophenone	119-61-9
0.9279080384203996	-0.0379211	Benzophenone	119-61-9
0.8248627265212245	-0.0311186	Benzophenone	119-61-9
0.9624182131333171	-0.0330908	Benzophenone	119-61-9
0.9056092510330018	-0.0389673	Benzophenone	119-61-9
0.8826198224920586	-0.0360261	Benzophenone	119-61-9
1.3954460251020184	-0.0457983	Benzophenone	119-61-9
0.6745067328553613	-0.0170854	Bis(2-ethylhexyl) phthalate	117-81-7
0.5723789774176097	0.00521181	Bis(2-ethylhexyl) phthalate	117-81-7
0.5747825516939616	-0.00154013	Bis(2-ethylhexyl) phthalate	117-81-7
0.6662216820339967	-0.0105811	Bis(2-ethylhexyl) phthalate	117-81-7
0.4555766273673469	-0.000451069	Bis(2-ethylhexyl) phthalate	117-81-7
0.6935874316446058	-0.0212218	Bis(2-ethylhexyl) phthalate	117-81-7
0.6365248946487573	-0.0120272	Bis(2-ethylhexyl) phthalate	117-81-7
0.5262400212153612	-0.0249273	Bis(2-ethylhexyl) phthalate	117-81-7
0.6231918396575793	-0.0204317	Bis(2-ethylhexyl) phthalate	117-81-7
0.6559796811101549	-0.00774151	Bis(2-ethylhexyl) phthalate	117-81-7
0.6249153948901747	-0.0226867	Bis(2-ethylhexyl) phthalate	117-81-7
0.6935874316446058	-0.0212218	Bis(2-ethylhexyl) phthalate	117-81-7
0.5750215057656096	-0.0205846	Bis(2-ethylhexyl) phthalate	117-81-7
0.23016303322603562	-0.00586176	Bis(2-ethylhexyl) phthalate	117-81-7
0.5212413026773581	-0.00724814	Bis(2-ethylhexyl) phthalate	117-81-7
0.6728835228575688	-0.0166853	Bis(2-ethylhexyl) phthalate	117-81-7
0.6570565465979675	-0.0140984	Bis(2-ethylhexyl) phthalate	117-81-7
0.6344393240987491	-0.0271881	Bis(2-ethylhexyl) phthalate	117-81-7
0.5399020242938534	-0.0124081	Bis(2-ethylhexyl) phthalate	117-81-7
0.7031304880609586	-0.0209597	Bis(2-ethylhexyl) phthalate	117-81-7
0.7023313324278806	-0.0204001	Bis(2-ethylhexyl) phthalate	117-81-7
0.6380822672315927	-0.0217742	Bis(2-ethylhexyl) phthalate	117-81-7
0.5765911152453406	-0.0188898	Bis(2-ethylhexyl) phthalate	117-81-7
0.6518793304302567	-0.0231768	Bis(2-ethylhexyl) phthalate	117-81-7
0.7569747229207011	-0.0338436	Bis(2-ethylhexyl) phthalate	117-81-7
0.5345519876915796	-0.0237111	Bis(2-ethylhexyl) phthalate	117-81-7
0.7031304880609586	-0.0209597	Bis(2-ethylhexyl) phthalate	117-81-7
0.7912999062434514	-0.0253118	Bis(2-ethylhexyl) phthalate	117-81-7
0.6647384134338425	-0.0242933	Bis(2-ethylhexyl) phthalate	117-81-7
0.5321165588137339	-0.0152224	Bis(2-ethylhexyl) phthalate	117-81-7
0.5650118122907404	-0.0112809	Bis(2-ethylhexyl) phthalate	117-81-7
0.569394	-0.0123246	Bis(2-ethylhexyl) phthalate	117-81-7
0.6580178355965556	-0.0217753	Bis(2-ethylhexyl) phthalate	117-81-7
0.5736983056434483	0.000391912	Bis(2-ethylhexyl) phthalate	117-81-7
0.5739949215561723	-0.0190919	Bis(2-ethylhexyl) phthalate	117-81-7
0.6137311327300785	-0.00741985	Bis(2-ethylhexyl) phthalate	117-81-7
0.7057364405847371	-5.35e-05	Bis(2-ethylhexyl) phthalate	117-81-7
0.6127789410188519	-0.0195409	Bis(2-ethylhexyl) phthalate	117-81-7
0.6678056800834059	-0.0167039	Bis(2-ethylhexyl) phthalate	117-81-7
0.5999468140867802	-0.0153125	Bis(2-ethylhexyl) phthalate	117-81-7
0.559259	-0.0141455	Bis(2-ethylhexyl) phthalate	117-81-7
0.4287607713188929	-0.0158096	Bis(2-ethylhexyl) phthalate	117-81-7
0.655102	-0.0195442	Bis(2-ethylhexyl) phthalate	117-81-7
0.5557322595300582	-0.00993422	Bis(2-ethylhexyl) phthalate	117-81-7
0.5632919566644039	-0.0123395	Bis(2-ethylhexyl) phthalate	117-81-7
0.8379831788685397	-0.0205069	Bis(2-ethylhexyl) phthalate	117-81-7
0.7415044978414395	-0.0246068	Bis(2-ethylhexyl) phthalate	117-81-7
0.65742	-0.0281938	Bis(2-ethylhexyl) phthalate	117-81-7
0.7279770707799953	-0.0206715	Bis(2-ethylhexyl) phthalate	117-81-7
0.3451500152748021	-0.00945296	Bis(2-ethylhexyl) phthalate	117-81-7
0.6816642515061977	-0.0206296	Bis(2-ethylhexyl) phthalate	117-81-7
0.937458	-0.00382186	Bis(2-ethylhexyl) phthalate	117-81-7
0.5239222803711767	-0.0155287	Bis(2-ethylhexyl) phthalate	117-81-7
0.6587032211506225	-0.0149139	Bis(2-ethylhexyl) phthalate	117-81-7
0.4308427230698851	-0.00794632	Bis(2-ethylhexyl)adipate	103-23-1
0.8243202076769421	-0.0239639	Bis(2-ethylhexyl)adipate	103-23-1
0.3351851604104082	-0.00590269	Bis(2-ethylhexyl)adipate	103-23-1
0.5373779085326131	-0.0055091	Bis(2-ethylhexyl)adipate	103-23-1
0.34327755212883526	-0.00509416	Bis(2-ethylhexyl)adipate	103-23-1
0.3923283728819112	-0.00970314	Bis(2-ethylhexyl)adipate	103-23-1
0.3565754129353661	-0.0064823	Bis(2-ethylhexyl)adipate	103-23-1
0.5589638829161565	-0.00787362	Bis(2-ethylhexyl)adipate	103-23-1
0.39669105038114755	-0.00569856	Bis(2-ethylhexyl)adipate	103-23-1
0.5138134460301401	-0.00135048	Bis(2-ethylhexyl)adipate	103-23-1
0.6091249157181108	-0.0130101	Bis(2-ethylhexyl)adipate	103-23-1
0.42064074341394553	-0.0058332	Bis(2-ethylhexyl)adipate	103-23-1
0.43335639593197123	-0.0142364	Bis(2-ethylhexyl)adipate	103-23-1
0.3773114396740668	-0.010902	Bis(2-ethylhexyl)adipate	103-23-1
0.5465593312027602	-0.00572529	Bis(2-ethylhexyl)adipate	103-23-1
0.43495890812404386	-0.0055697	Bis(2-ethylhexyl)adipate	103-23-1
0.5621488814808502	-0.00869676	Bis(2-ethylhexyl)adipate	103-23-1
0.36739554065406693	-0.0046924	Bis(2-ethylhexyl)adipate	103-23-1
0.3280483489858171	-0.00214719	Bis(2-ethylhexyl)adipate	103-23-1
0.41250829879781975	-0.0180082	Bis(2-ethylhexyl)adipate	103-23-1
0.39457170123923363	-0.00869057	Bis(2-ethylhexyl)adipate	103-23-1
0.22897447026728013	-0.00342284	Bis(2-ethylhexyl)adipate	103-23-1
0.4350824756861007	-0.0125885	Bis(2-ethylhexyl)adipate	103-23-1
0.4822820246352781	-0.0171747	Bis(2-ethylhexyl)adipate	103-23-1
0.4923920007291757	-0.0159161	Bis(2-ethylhexyl)adipate	103-23-1
0.5468789128388496	-0.00677607	Bis(2-ethylhexyl)adipate	103-23-1
0.5103872568921495	-0.00922777	Bis(2-ethylhexyl)adipate	103-23-1
0.6023983829967166	-0.0164532	Bis(2-ethylhexyl)adipate	103-23-1
0.4350824756861007	-0.0125885	Bis(2-ethylhexyl)adipate	103-23-1
0.6192119173407582	-0.0160567	Bis(2-ethylhexyl)adipate	103-23-1
0.5789773220264501	-0.00530307	Bis(2-ethylhexyl)adipate	103-23-1
0.5448644302525505	-0.00627751	Bis(2-ethylhexyl)adipate	103-23-1
0.4055970691818397	-0.00255539	Bis(2-ethylhexyl)adipate	103-23-1
0.42297696212597996	-0.0119072	Bis(2-ethylhexyl)adipate	103-23-1
0.5523623210031443	-0.0155902	Bis(2-ethylhexyl)adipate	103-23-1
0.5436601790521532	-0.0073213	Bis(2-ethylhexyl)adipate	103-23-1
0.5078499059591381	-0.0138517	Bis(2-ethylhexyl)adipate	103-23-1
0.4459338034612828	-0.00934986	Bis(2-ethylhexyl)adipate	103-23-1
0.3860981231497561	-0.00794766	Bis(2-ethylhexyl)adipate	103-23-1
0.42520672222982225	-0.0020684	Bis(2-ethylhexyl)adipate	103-23-1
0.5762774541728115	-0.0123444	Bis(2-ethylhexyl)adipate	103-23-1
0.468198	-0.00566794	Bis(2-ethylhexyl)adipate	103-23-1
0.4115799451871879	-0.00703508	Bis(2-ethylhexyl)adipate	103-23-1
0.5914568329488518	-0.00407029	Bis(2-ethylhexyl)adipate	103-23-1
0.5210946283559615	0.013082739297503185	Bis(2-ethylhexyl)adipate	103-23-1
0.4878539893400396	-0.00260415	Bis(2-ethylhexyl)adipate	103-23-1
0.4061779950727313	-0.0113643	Bis(2-ethylhexyl)adipate	103-23-1
0.3729789530934205	-0.00781362	Bis(2-ethylhexyl)adipate	103-23-1
0.4257915666564121	-0.0021705	Bis(2-ethylhexyl)adipate	103-23-1
0.3660136544213918	-0.00449186	Bis(2-ethylhexyl)adipate	103-23-1
0.5210405902467424	-0.00733299	Bis(2-ethylhexyl)adipate	103-23-1
0.5581414782582572	-0.00713415	Bis(2-ethylhexyl)adipate	103-23-1
0.5484480100179151	-0.00219724	Bis(2-ethylhexyl)adipate	103-23-1
0.5581414782582572	-0.00713415	Bis(2-ethylhexyl)adipate	103-23-1
0.2082665722911692	-0.000690852	Caprolactam	105-60-2
0.3021086990233715	-0.00877582	Caprolactam	105-60-2
0.2599564019774947	-0.00704157	Caprolactam	105-60-2
0.22298635220171012	0.000403095	Caprolactam	105-60-2
0.23208655684347315	-0.0118643	Caprolactam	105-60-2
0.26076320485291316	-0.00416945	Caprolactam	105-60-2
0.29075669560450673	-0.00931195	Caprolactam	105-60-2
0.303214	0.00588695	Caprolactam	105-60-2
0.30767485719580373	-0.0156072	Caprolactam	105-60-2
0.23343229660908357	-0.00809332	Caprolactam	105-60-2
0.20680585490933615	-0.00572265	Caprolactam	105-60-2
0.25382293789897914	-0.0069478	Caprolactam	105-60-2
0.2684246580512559	-0.00519466	Caprolactam	105-60-2
0.2768946908979593	0.00686427	Caprolactam	105-60-2
0.26370175787103556	-0.00102546	Caprolactam	105-60-2
0.24467	0.00474455	Caprolactam	105-60-2
0.23431313727131398	-0.00426249	Caprolactam	105-60-2
0.2910109698360118	-0.00942091	Caprolactam	105-60-2
0.2684206927022733	-0.00257014	Caprolactam	105-60-2
0.46009356447329464	-0.0121294	Caprolactam	105-60-2
0.3008222189362596	-0.00846146	Caprolactam	105-60-2
0.317702	0.00454021	Caprolactam	105-60-2
0.2058783916456154	-0.0086552	Caprolactam	105-60-2
0.16005372256769632	-0.0198905	Caprolactam	105-60-2
0.24082612198306838	-0.00520768	Caprolactam	105-60-2
0.28916228950496614	-0.0103287	Caprolactam	105-60-2
0.26258007769547737	-0.00708712	Caprolactam	105-60-2
0.22157425675625952	-0.00749019	Caprolactam	105-60-2
0.17952943974000488	-0.0107304	Caprolactam	105-60-2
0.25842	0.0213131	Caprolactam	105-60-2
0.3269327468051894	0.0202752	Caprolactam	105-60-2
0.2945374838427983	-0.00209831	Caprolactam	105-60-2
0.3226023806730885	-0.0145596	Caprolactam	105-60-2
0.24481991657223512	-0.00397716	Caprolactam	105-60-2
0.3469359853840877	-0.012886	Caprolactam	105-60-2
0.2753168838539442	-0.0039784	Caprolactam	105-60-2
0.2316087476307535	0.000274402	Caprolactam	105-60-2
0.23306208103549428	-0.00531079	Caprolactam	105-60-2
0.2890614047063525	-0.0063822	Caprolactam	105-60-2
0.21287409367269536	-0.00925446	Caprolactam	105-60-2
0.3680898659749066	-0.0247544	Caprolactam	105-60-2
0.2945374838427983	-0.00209831	Caprolactam	105-60-2
0.2600856934704873	-0.000967893	Caprolactam	105-60-2
0.26428033658199096	0.014340545706752268	Caprolactam	105-60-2
0.2276165951662566	-0.0152064	Caprolactam	105-60-2
0.3209511414481865	-0.0065707	Caprolactam	105-60-2
0.244676	0.0053856	Caprolactam	105-60-2
0.5218212255188662	-0.0384534	Caprolactam	105-60-2
0.3295138395681846	-0.0138733	Caprolactam	105-60-2
0.3061163878450682	-0.0091809	Caprolactam	105-60-2
0.3226023806730885	-0.0145596	Caprolactam	105-60-2
0.2563211549963057	-0.00364173	Caprolactam	105-60-2
0.27856626989830435	0.00223542	Caprolactam	105-60-2
0.18897574021479024	0.00257445	Caprolactam	105-60-2
0.2912599655417053	-0.0105604	Caprolactam	105-60-2
1.4612296424681244	-0.0178143	Chrysene	218-01-9
1.3999124265752056	-0.0269471	Chrysene	218-01-9
1.4455339869720303	-0.0157345	Chrysene	218-01-9
1.3120521072023013	-0.0144694	Chrysene	218-01-9
1.34602	-0.0177428	Chrysene	218-01-9
1.2895716938810409	-0.0229329	Chrysene	218-01-9
1.4321493953796833	-0.019626	Chrysene	218-01-9
1.383645519020745	-0.0167026	Chrysene	218-01-9
1.4369543991186737	-0.0237691	Chrysene	218-01-9
1.9876914678627493	-0.0353466	Chrysene	218-01-9
1.3422937744625125	-0.024398	Chrysene	218-01-9
1.5026146834504064	-0.0233135	Chrysene	218-01-9
1.4325639125034626	-0.023591	Chrysene	218-01-9
1.3885291730449474	-0.0217076	Chrysene	218-01-9
1.4862862405633273	-0.0219133	Chrysene	218-01-9
1.5001136203332064	-0.0290818	Chrysene	218-01-9
1.3930552229037838	-0.0186997	Chrysene	218-01-9
1.5871742207725192	-0.0384714	Chrysene	218-01-9
1.3485037278550522	-0.0201997	Chrysene	218-01-9
1.3546742538957337	-0.0247293	Chrysene	218-01-9
1.3855546406875912	-0.016886	Chrysene	218-01-9
1.5042967385174806	-0.0249292	Chrysene	218-01-9
1.2540721255333878	-0.0221569	Chrysene	218-01-9
1.3617028043870092	-0.0251751	Chrysene	218-01-9
1.3598228152830616	-0.0345467	Chrysene	218-01-9
1.4120610504094708	-0.0180263	Chrysene	218-01-9
1.4382871753382835	-0.0196256	Chrysene	218-01-9
1.5737581191841294	-0.0358743	Chrysene	218-01-9
1.4731270100919664	-0.0217148	Chrysene	218-01-9
1.4305759016814774	-0.0241665	Chrysene	218-01-9
1.3859661759897195	-0.0144663	Chrysene	218-01-9
1.4586884920494596	-0.0197766	Chrysene	218-01-9
1.5349948757394656	-0.0296467	Chrysene	218-01-9
1.333332394865301	-0.0236623	Chrysene	218-01-9
1.4318401355011845	-0.0179124	Chrysene	218-01-9
1.3319099222807038	-0.0255154	Chrysene	218-01-9
1.4160244441159089	-0.0217214	Chrysene	218-01-9
1.4728699719574394	-0.0197812	Chrysene	218-01-9
1.3924353047006768	-0.0242257	Chrysene	218-01-9
1.4623620618919118	-0.022338	Chrysene	218-01-9
1.405828304880502	-0.0262435	Chrysene	218-01-9
1.340357488500236	-0.0289676	Chrysene	218-01-9
1.3120521072023013	-0.0144694	Chrysene	218-01-9
1.3859661759897195	-0.0144663	Chrysene	218-01-9
1.5157104970167197	-0.0315785	Chrysene	218-01-9
1.4474592208982189	-0.0148493	Chrysene	218-01-9
1.356663768033553	-0.01711	Chrysene	218-01-9
1.5307803561095505	-0.0302596	Chrysene	218-01-9
1.3814517330525082	-0.0231619	Chrysene	218-01-9
1.4098570010124654	-0.0264348	Chrysene	218-01-9
1.3449218047537026	-0.0180389	Chrysene	218-01-9
0.5472326211885701	-0.012956	Chrysene	218-01-9
1.3523417357139373	-0.0193085	Chrysene	218-01-9
1.3899722457341934	-0.021917	Chrysene	218-01-9
1.3912082295287058	-0.020842	Chrysene	218-01-9
1.3912615290205539	-0.0494188	Di-n-butyl Phthalate	84-74-2
1.7523675564601513	-0.0742892	Di-n-butyl Phthalate	84-74-2
1.6832097706001057	-0.0776607	Di-n-butyl Phthalate	84-74-2
1.4832664721101558	-0.0536444	Di-n-butyl Phthalate	84-74-2
1.5705306952990365	-0.0492197	Di-n-butyl Phthalate	84-74-2
1.4832664721101558	-0.0536444	Di-n-butyl Phthalate	84-74-2
1.666130939774512	-0.063824	Di-n-butyl Phthalate	84-74-2
1.169793172938598	-0.0242916	Di-n-butyl Phthalate	84-74-2
1.6896615397381407	-0.0869031	Di-n-butyl Phthalate	84-74-2
1.324242826767741	-0.0191141	Di-n-butyl Phthalate	84-74-2
0.8880186675585506	-0.0296146	Di-n-butyl Phthalate	84-74-2
0.5563803932254903	-0.0237114	Di-n-butyl Phthalate	84-74-2
1.382719773093681	-0.0502211	Di-n-butyl Phthalate	84-74-2
1.4735298499542644	-0.0570792	Di-n-butyl Phthalate	84-74-2
1.4590515901065595	-0.0577535	Di-n-butyl Phthalate	84-74-2
1.7395828591395044	-0.0896443	Di-n-butyl Phthalate	84-74-2
1.6708036230965284	-0.0682395	Di-n-butyl Phthalate	84-74-2
1.597725737209335	-0.0503779	Di-n-butyl Phthalate	84-74-2
1.3759890630481622	0.11795806522751456	Di-n-butyl Phthalate	84-74-2
1.5882251153236977	-0.0662071	Di-n-butyl Phthalate	84-74-2
1.597725737209335	-0.0503779	Di-n-butyl Phthalate	84-74-2
1.6555439766853388	-0.0619444	Di-n-butyl Phthalate	84-74-2
1.3435096801612165	-0.0632017	Di-n-butyl Phthalate	84-74-2
1.3064611221201916	-0.0435137	Di-n-butyl Phthalate	84-74-2
1.3942941356163172	-0.0353917	Di-n-butyl Phthalate	84-74-2
1.6009277497925152	-0.0786948	Di-n-butyl Phthalate	84-74-2
1.5315964810509695	-0.0701106	Di-n-butyl Phthalate	84-74-2
1.5504543410881328	-0.0603645	Di-n-butyl Phthalate	84-74-2
1.5818108498164114	-0.0750351	Di-n-butyl Phthalate	84-74-2
1.4877671680017943	-0.0514851	Di-n-butyl Phthalate	84-74-2
1.6337377812371583	-0.0881558	Di-n-butyl Phthalate	84-74-2
1.5138982615638117	-0.0528921	Di-n-butyl Phthalate	84-74-2
1.4961693701265404	-0.044613	Di-n-butyl Phthalate	84-74-2
1.8147767190771686	-0.101766	Di-n-butyl Phthalate	84-74-2
1.547652344833069	-0.0599579	Di-n-butyl Phthalate	84-74-2
1.5005414914674904	-0.0223559	Di-n-butyl Phthalate	84-74-2
1.6540069155749177	-0.0663035	Di-n-butyl Phthalate	84-74-2
1.6322515493155836	-0.072743	Di-n-butyl Phthalate	84-74-2
1.537503343440535	-0.0548264	Di-n-butyl Phthalate	84-74-2
1.4397845449714288	-0.0459396	Di-n-butyl Phthalate	84-74-2
1.6288621381625594	-0.056018	Di-n-butyl Phthalate	84-74-2
1.6449954066710477	-0.0850624	Di-n-butyl Phthalate	84-74-2
1.6648445891226218	-0.0748265	Di-n-butyl Phthalate	84-74-2
1.535690012321019	-0.0402977	Di-n-butyl Phthalate	84-74-2
1.434693990505114	-0.0450294	Di-n-butyl Phthalate	84-74-2
1.6923331188380242	-0.080795	Di-n-butyl Phthalate	84-74-2
1.549637416156914	-0.0496973	Di-n-butyl Phthalate	84-74-2
1.6007613502839442	-0.0567626	Di-n-butyl Phthalate	84-74-2
1.5330919779713281	-0.0493817	Di-n-butyl Phthalate	84-74-2
1.728030287273893	-0.0759106	Di-n-butyl Phthalate	84-74-2
1.6898661158310946	-0.0695392	Di-n-butyl Phthalate	84-74-2
1.6032543547678617	-0.0670552	Di-n-butyl Phthalate	84-74-2
1.6915371910399022	-0.0776602	Di-n-butyl Phthalate	84-74-2
1.4661446121965604	-0.0465019	Di-n-butyl Phthalate	84-74-2
1.480144150735576	-0.0338368	Di-n-butyl Phthalate	84-74-2
1.5431360211926355	-0.0181374	Diethyl Phthalate	84-66-2
1.4347919405436649	-0.0162622	Diethyl Phthalate	84-66-2
1.5929638146141207	-0.029457	Diethyl Phthalate	84-66-2
1.5170792061227507	-0.0450253	Diethyl Phthalate	84-66-2
1.290002098699897	-0.00670113	Diethyl Phthalate	84-66-2
1.7826879662650201	-0.0390981	Diethyl Phthalate	84-66-2
1.7421732243941066	-0.0401857	Diethyl Phthalate	84-66-2
1.7133156188572853	-0.0388729	Diethyl Phthalate	84-66-2
1.135273496979001	-0.0227393	Diethyl Phthalate	84-66-2
1.5627537824926474	-0.0370622	Diethyl Phthalate	84-66-2
1.2881225622060233	-0.0290324	Diethyl Phthalate	84-66-2
0.642894	-0.018175	Diethyl Phthalate	84-66-2
1.422537577801466	-0.0381646	Diethyl Phthalate	84-66-2
1.4821510831350535	-0.0171213	Diethyl Phthalate	84-66-2
1.6576555670732802	-0.0376411	Diethyl Phthalate	84-66-2
1.4423583850143644	-0.0597194	Diethyl Phthalate	84-66-2
1.3667775683856327	-0.0330562	Diethyl Phthalate	84-66-2
1.6012085560030087	-0.0268553	Diethyl Phthalate	84-66-2
1.4562987251706745	-0.0306787	Diethyl Phthalate	84-66-2
1.4949771239938199	-0.0159168	Diethyl Phthalate	84-66-2
1.9144444402579037	-0.0531453	Diethyl Phthalate	84-66-2
1.729014321842316	-0.045372	Diethyl Phthalate	84-66-2
1.8249622143856425	-0.070048	Diethyl Phthalate	84-66-2
1.5433147216922103	-0.0273877	Diethyl Phthalate	84-66-2
1.4693546090020762	-0.0314398	Diethyl Phthalate	84-66-2
1.5433147216922103	-0.0273877	Diethyl Phthalate	84-66-2
1.5229196797515512	-0.0487916	Diethyl Phthalate	84-66-2
1.8564301968187185	-0.0436147	Diethyl Phthalate	84-66-2
1.5137241469374993	-0.0225661	Diethyl Phthalate	84-66-2
1.3687156527990385	-0.02817	Diethyl Phthalate	84-66-2
0.8895843919925731	-0.0136332	Diethyl Phthalate	84-66-2
1.6502812700329865	-0.0595917	Diethyl Phthalate	84-66-2
1.6243287606016859	-0.0401258	Diethyl Phthalate	84-66-2
1.5186952018663507	-0.0256466	Diethyl Phthalate	84-66-2
1.733171103518288	-0.0400837	Diethyl Phthalate	84-66-2
2.074411098807525	-0.0902581	Diethyl Phthalate	84-66-2
1.4949422430450168	-0.029474	Diethyl Phthalate	84-66-2
0.9316344858128996	-0.0189252	Diethyl Phthalate	84-66-2
1.265492986103092	-0.0323163	Diethyl Phthalate	84-66-2
1.8141705514720092	-0.0382802	Diethyl Phthalate	84-66-2
1.7012613760574447	-0.0355082	Diethyl Phthalate	84-66-2
1.6510120476672614	-0.0136618	Diethyl Phthalate	84-66-2
1.8127653124913765	-0.0503301	Diethyl Phthalate	84-66-2
1.6906974783530397	-0.0515507	Diethyl Phthalate	84-66-2
1.616267980716819	-0.0487161	Diethyl Phthalate	84-66-2
1.3773693094625494	-0.0305059	Diethyl Phthalate	84-66-2
1.414457978689141	-0.00442729	Diethyl Phthalate	84-66-2
1.389613197163776	-0.0191794	Diethyl Phthalate	84-66-2
1.7166506055532493	-0.0474449	Diethyl Phthalate	84-66-2
1.5576477866387888	-0.0368843	Diethyl Phthalate	84-66-2
0.9316344858128996	-0.0189252	Diethyl Phthalate	84-66-2
1.5504493693341919	-0.0452963	Diethyl Phthalate	84-66-2
1.5506942143173275	-0.0383967	Diethyl Phthalate	84-66-2
1.688764291227832	-0.0381519	Diethyl Phthalate	84-66-2
1.6030384429503417	-0.0429085	Diethyl Phthalate	84-66-2
1.8769517080195288	-0.0559046	Diphenylamine	122-39-4
1.00205	-0.0272183	Diphenylamine	122-39-4
2.0852029656314635	-0.0507087	Diphenylamine	122-39-4
1.086010521681852	-0.029416	Diphenylamine	122-39-4
1.3003717806024022	-0.0314049	Diphenylamine	122-39-4
1.123313990427372	-0.0215929	Diphenylamine	122-39-4
1.0034167632975795	-0.0273994	Diphenylamine	122-39-4
1.0347076353730134	-0.0222028	Diphenylamine	122-39-4
1.3809493252044345	-0.0235589	Diphenylamine	122-39-4
1.1246940497432278	-0.0301285	Diphenylamine	122-39-4
1.0301520658998304	-0.0271089	Diphenylamine	122-39-4
1.1296393971996335	-0.0262023	Diphenylamine	122-39-4
1.1913445181616338	-0.00894709	Diphenylamine	122-39-4
1.0133130660414185	-0.0302573	Diphenylamine	122-39-4
1.0993232335219156	-0.0269515	Diphenylamine	122-39-4
1.0922879355822692	-0.0306146	Diphenylamine	122-39-4
0.9993142637892724	-0.0286539	Diphenylamine	122-39-4
2.420853805941366	-0.042106	Diphenylamine	122-39-4
1.3200538500920451	-0.0326538	Diphenylamine	122-39-4
0.9720549455964257	-0.0287809	Diphenylamine	122-39-4
1.2054079027413191	-0.038196	Diphenylamine	122-39-4
1.1423560996758853	-0.0325952	Diphenylamine	122-39-4
0.8361679505920959	-0.0289028	Diphenylamine	122-39-4
1.0857819181050277	-0.0242167	Diphenylamine	122-39-4
1.1063473763303593	-0.0286935	Diphenylamine	122-39-4
0.9974627767473143	-0.0279703	Diphenylamine	122-39-4
1.1464800061109524	-0.0181849	Diphenylamine	122-39-4
1.0049452831841643	-0.0518078	Diphenylamine	122-39-4
0.9978032029243393	-0.0224143	Diphenylamine	122-39-4
1.347913170261729	-0.0310366	Diphenylamine	122-39-4
1.075502110454652	-0.0325429	Diphenylamine	122-39-4
1.4871334583122526	-0.0369712	Diphenylamine	122-39-4
1.0386021082782058	-0.0289157	Diphenylamine	122-39-4
1.2437623990148887	-0.0278585	Diphenylamine	122-39-4
1.0417487837602608	-0.0262653	Diphenylamine	122-39-4
0.9218317833524516	-0.0431935	Diphenylamine	122-39-4
1.1972115562944514	-0.0248047	Diphenylamine	122-39-4
1.2798738750095429	-0.0307332	Diphenylamine	122-39-4
1.4077129768049592	-0.0255206	Diphenylamine	122-39-4
1.18114	-0.0307672	Diphenylamine	122-39-4
1.4648166499419901	-0.0302341	Diphenylamine	122-39-4
1.0975402302885822	-0.0347956	Diphenylamine	122-39-4
1.0975402302885822	-0.0347956	Diphenylamine	122-39-4
1.0807571152103574	-0.0322568	Diphenylamine	122-39-4
1.3003717806024022	-0.0314049	Diphenylamine	122-39-4
1.1301907361737449	-0.0361518	Diphenylamine	122-39-4
1.1122434040250688	-0.0322781	Diphenylamine	122-39-4
0.8716773746146237	-0.0396743	Diphenylamine	122-39-4
1.1021133529915506	-0.0346698	Diphenylamine	122-39-4
1.2157156290295765	-0.0251544	Diphenylamine	122-39-4
1.3056339737601395	-0.0286098	Diphenylamine	122-39-4
1.4357627867835185	-0.0345664	Diphenylamine	122-39-4
0.9252578690595379	-0.0297045	Diphenylamine	122-39-4
1.3046918724594805	-0.0410722	Diphenylamine	122-39-4
1.2175528383131782	-0.020906	Diphenylamine	122-39-4
1.4861135503043117	-0.0858638	Hexadecanoic acid, methyl ester	112-39-0
1.2709545245673435	-0.0774221	Hexadecanoic acid, methyl ester	112-39-0
1.3882543702025727	-0.0510773	Hexadecanoic acid, methyl ester	112-39-0
1.3287393544393156	-0.0773882	Hexadecanoic acid, methyl ester	112-39-0
1.4857996805268852	-0.0986236	Hexadecanoic acid, methyl ester	112-39-0
1.0788690692156027	-0.0607487	Hexadecanoic acid, methyl ester	112-39-0
1.140643838779462	-0.0504694	Hexadecanoic acid, methyl ester	112-39-0
1.1955366695751044	-0.0483033	Hexadecanoic acid, methyl ester	112-39-0
1.209995951916107	-0.0518611	Hexadecanoic acid, methyl ester	112-39-0
1.5305748896672837	-0.0950644	Hexadecanoic acid, methyl ester	112-39-0
1.3397448552352698	-0.0645916	Hexadecanoic acid, methyl ester	112-39-0
1.3133169390723254	-0.0683189	Hexadecanoic acid, methyl ester	112-39-0
1.4001551639402285	-0.0807636	Hexadecanoic acid, methyl ester	112-39-0
1.356036324124625	-0.0680475	Hexadecanoic acid, methyl ester	112-39-0
1.3809759917955828	-0.0653607	Hexadecanoic acid, methyl ester	112-39-0
1.2276283132939008	-0.0701649	Hexadecanoic acid, methyl ester	112-39-0
1.0635537241788429	-0.0623328	Hexadecanoic acid, methyl ester	112-39-0
1.1309524781490397	-0.0457812	Hexadecanoic acid, methyl ester	112-39-0
0.9937255130285986	-0.0537423	Hexadecanoic acid, methyl ester	112-39-0
0.9948561323805613	-0.0539064	Hexadecanoic acid, methyl ester	112-39-0
1.3709660393513596	-0.0756792	Hexadecanoic acid, methyl ester	112-39-0
1.393971979660069	-0.0855254	Hexadecanoic acid, methyl ester	112-39-0
1.4328875703190893	-0.076385	Hexadecanoic acid, methyl ester	112-39-0
1.3736436125781553	-0.0781514	Hexadecanoic acid, methyl ester	112-39-0
1.2996621391499699	-0.0647011	Hexadecanoic acid, methyl ester	112-39-0
1.1223503072980272	-0.0651667	Hexadecanoic acid, methyl ester	112-39-0
1.1996345520881295	-0.0591327	Hexadecanoic acid, methyl ester	112-39-0
1.083498910361482	-0.0586275	Hexadecanoic acid, methyl ester	112-39-0
1.2382484010482118	-0.0698012	Hexadecanoic acid, methyl ester	112-39-0
1.4718569689228787	-0.0807838	Hexadecanoic acid, methyl ester	112-39-0
1.5491350374747777	-0.1087	Hexadecanoic acid, methyl ester	112-39-0
1.3324544808063998	-0.0749489	Hexadecanoic acid, methyl ester	112-39-0
1.2714027949325848	-0.0713405	Hexadecanoic acid, methyl ester	112-39-0
1.4483146487158474	-0.0902023	Hexadecanoic acid, methyl ester	112-39-0
1.0704708904436437	-0.0495413	Hexadecanoic acid, methyl ester	112-39-0
1.4748935335012756	-0.0814783	Hexadecanoic acid, methyl ester	112-39-0
1.374107403816553	-0.0711528	Hexadecanoic acid, methyl ester	112-39-0
1.374107403816553	-0.0711528	Hexadecanoic acid, methyl ester	112-39-0
1.171729733267568	-0.0656614	Hexadecanoic acid, methyl ester	112-39-0
1.3043711620409313	-0.0722914	Hexadecanoic acid, methyl ester	112-39-0
1.1840576928719593	-0.0597435	Hexadecanoic acid, methyl ester	112-39-0
1.1337352638656244	-0.0521076	Hexadecanoic acid, methyl ester	112-39-0
1.2104865886309275	-0.0533793	Hexadecanoic acid, methyl ester	112-39-0
1.2608567432837636	-0.0659955	Hexadecanoic acid, methyl ester	112-39-0
1.2623773530853977	-0.0729797	Hexadecanoic acid, methyl ester	112-39-0
1.4861135503043117	-0.0858638	Hexadecanoic acid, methyl ester	112-39-0
1.1960667768262048	-0.0660541	Hexadecanoic acid, methyl ester	112-39-0
1.3136238952666957	-0.0768225	Hexadecanoic acid, methyl ester	112-39-0
1.5277356696787336	-0.091423	Hexadecanoic acid, methyl ester	112-39-0
1.2006719200104392	-0.0724224	Hexadecanoic acid, methyl ester	112-39-0
1.332278072444111	-0.0583149	Hexadecanoic acid, methyl ester	112-39-0
0.4675521582968727	-0.0273315	Hexadecanoic acid, methyl ester	112-39-0
1.5683474601504481	-0.0850065	Hexadecanoic acid, methyl ester	112-39-0
0.8228049631380675	-0.0456641	Hexadecanoic acid, methyl ester	112-39-0
1.0980411641888301	-0.0510017	Hexadecanoic acid, methyl ester	112-39-0
0.714157	-0.0218728	Hexadecene	629-73-2
0.4301618368121915	-0.0134436	Hexadecene	629-73-2
0.4615314273468992	-0.0142693	Hexadecene	629-73-2
0.7607459421521057	-0.0156586	Hexadecene	629-73-2
0.6923952284006917	-0.017579	Hexadecene	629-73-2
0.60987	-0.0157202	Hexadecene	629-73-2
0.6201308166162315	-0.0152337	Hexadecene	629-73-2
0.746682	-0.0210739	Hexadecene	629-73-2
0.6147971407357374	-0.0174542	Hexadecene	629-73-2
1.5557186154321816	-0.0418375	Hexadecene	629-73-2
0.6029276747144989	-0.0255118	Hexadecene	629-73-2
0.6028230634772209	-0.0132123	Hexadecene	629-73-2
0.45583161725604227	-0.0178616	Hexadecene	629-73-2
0.5766452371174721	-0.01316	Hexadecene	629-73-2
0.8059226171439178	-0.0196901	Hexadecene	629-73-2
0.46677433751257685	-0.0149963	Hexadecene	629-73-2
0.7117406017646751	-0.0195349	Hexadecene	629-73-2
0.5726605698128577	-0.0160263	Hexadecene	629-73-2
1.156548023857132	-0.0257341	Hexadecene	629-73-2
0.5501770237993087	-0.00393203	Hexadecene	629-73-2
0.8059226171439178	-0.0196901	Hexadecene	629-73-2
0.6552256033427947	-0.0154055	Hexadecene	629-73-2
0.5131908459598403	-0.0115014	Hexadecene	629-73-2
0.6663788055141158	-0.0221781	Hexadecene	629-73-2
0.7922482982350048	-0.020249	Hexadecene	629-73-2
0.517857	-0.0147169	Hexadecene	629-73-2
0.555823	-0.0129914	Hexadecene	629-73-2
0.4634394253041092	-0.0109042	Hexadecene	629-73-2
0.9122100071525057	-0.0231601	Hexadecene	629-73-2
0.9900167803612241	-0.0234287	Hexadecene	629-73-2
1.195751558916792	-0.0103755	Hexadecene	629-73-2
0.5389131529353425	-0.0169215	Hexadecene	629-73-2
0.7818001958992373	-0.0192017	Hexadecene	629-73-2
0.6663788055141158	-0.0221781	Hexadecene	629-73-2
0.4901041229082046	-0.0106892	Hexadecene	629-73-2
0.520699	-0.0158769	Hexadecene	629-73-2
0.5274338629221096	-0.0116142	Hexadecene	629-73-2
0.5806078712427056	-0.0130889	Hexadecene	629-73-2
0.6588113038220612	-0.0137206	Hexadecene	629-73-2
0.5388759256123115	-0.0121648	Hexadecene	629-73-2
0.5430093991863051	-0.0134345	Hexadecene	629-73-2
0.7200340541139824	-0.0125395	Hexadecene	629-73-2
0.539184	-0.0113363	Hexadecene	629-73-2
0.6668074678729717	-0.0139046	Hexadecene	629-73-2
0.3816791318665828	-0.0116542	Hexadecene	629-73-2
0.5207370498678144	-0.0160799	Hexadecene	629-73-2
0.6582499973636464	-0.0178602	Hexadecene	629-73-2
0.40591984397291414	-0.0137602	Hexadecene	629-73-2
0.6071051798257032	-0.0163989	Hexadecene	629-73-2
0.8663435325695301	-0.0252207	Hexadecene	629-73-2
0.6115989492210294	-0.0180587	Hexadecene	629-73-2
0.5442776706770661	-0.0121999	Hexadecene	629-73-2
1.0276796665019017	-0.0243412	Hexadecene	629-73-2
0.3644795662171356	-0.0124079	Hexadecene	629-73-2
0.7837384780049693	-0.0210123	Hexadecene	629-73-2
0.6171921571907855	-0.0121954	Indeno[1,2,3-cd]pyrene	193-39-5
0.33108588642611864	-0.00327582	Indeno[1,2,3-cd]pyrene	193-39-5
0.5019524277114492	-0.014536	Indeno[1,2,3-cd]pyrene	193-39-5
0.30718973952968864	-0.00930438	Indeno[1,2,3-cd]pyrene	193-39-5
0.4591344510148371	-0.0180251	Indeno[1,2,3-cd]pyrene	193-39-5
0.5825674094113009	-0.0344245	Indeno[1,2,3-cd]pyrene	193-39-5
0.5091616996846601	-0.0109916	Indeno[1,2,3-cd]pyrene	193-39-5
0.42556542900007716	-0.0150304	Indeno[1,2,3-cd]pyrene	193-39-5
0.39938986535561316	-0.0256237	Indeno[1,2,3-cd]pyrene	193-39-5
0.5336002929578029	-0.00771944	Indeno[1,2,3-cd]pyrene	193-39-5
0.4840532575941767	-0.019314	Indeno[1,2,3-cd]pyrene	193-39-5
0.5192712832537485	-0.0127322	Indeno[1,2,3-cd]pyrene	193-39-5
0.36083354492953984	-0.0124729	Indeno[1,2,3-cd]pyrene	193-39-5
0.38002693210532085	-0.0121892	Indeno[1,2,3-cd]pyrene	193-39-5
0.4268993934739493	-0.00151799	Indeno[1,2,3-cd]pyrene	193-39-5
0.6171921571907855	-0.0121954	Indeno[1,2,3-cd]pyrene	193-39-5
0.3707031580014595	-0.0160745	Indeno[1,2,3-cd]pyrene	193-39-5
0.5250253469578676	-0.0142422	Indeno[1,2,3-cd]pyrene	193-39-5
0.5141302471260794	-0.00759208	Indeno[1,2,3-cd]pyrene	193-39-5
0.513245	-0.0116313	Indeno[1,2,3-cd]pyrene	193-39-5
0.421232	-0.0105559	Indeno[1,2,3-cd]pyrene	193-39-5
0.40032422639518217	-0.0125302	Indeno[1,2,3-cd]pyrene	193-39-5
0.24816083592121876	-0.0100261	Indeno[1,2,3-cd]pyrene	193-39-5
0.22213106179536074	-0.0184213	Indeno[1,2,3-cd]pyrene	193-39-5
0.3195123047636512	-0.00708968	Indeno[1,2,3-cd]pyrene	193-39-5
0.5603117711375807	-0.0419508	Indeno[1,2,3-cd]pyrene	193-39-5
0.3928459541139705	-0.0112855	Indeno[1,2,3-cd]pyrene	193-39-5
0.41250140064174007	-0.0133251	Indeno[1,2,3-cd]pyrene	193-39-5
0.5197885059579026	-0.0134822	Indeno[1,2,3-cd]pyrene	193-39-5
0.41883294556595907	-0.0127726	Indeno[1,2,3-cd]pyrene	193-39-5
0.36229761142575817	-0.00694222	Indeno[1,2,3-cd]pyrene	193-39-5
0.15226151254522013	-0.00652356	Indeno[1,2,3-cd]pyrene	193-39-5
0.5070040006313802	-0.00513348	Indeno[1,2,3-cd]pyrene	193-39-5
0.4475491684263087	-0.0114373	Indeno[1,2,3-cd]pyrene	193-39-5
0.41250140064174007	-0.0133251	Indeno[1,2,3-cd]pyrene	193-39-5
0.45814939184469183	-0.0137614	Indeno[1,2,3-cd]pyrene	193-39-5
0.3074433112524909	-0.0134143	Indeno[1,2,3-cd]pyrene	193-39-5
0.44331436111509015	0.00935844	Indeno[1,2,3-cd]pyrene	193-39-5
0.4467171212990744	-0.0133732	Indeno[1,2,3-cd]pyrene	193-39-5
0.36090252546982793	-0.0106079	Indeno[1,2,3-cd]pyrene	193-39-5
0.47314096643643583	-0.00854666	Indeno[1,2,3-cd]pyrene	193-39-5
0.4603531141736195	-0.0203147	Indeno[1,2,3-cd]pyrene	193-39-5
0.45313159430977246	-0.015885	Indeno[1,2,3-cd]pyrene	193-39-5
0.357329	-0.0140357	Indeno[1,2,3-cd]pyrene	193-39-5
0.49595841836084503	-0.0281373	Indeno[1,2,3-cd]pyrene	193-39-5
0.4888694459288851	-0.0102661	Indeno[1,2,3-cd]pyrene	193-39-5
0.45626201199047645	-0.00740675	Indeno[1,2,3-cd]pyrene	193-39-5
0.40780600447118004	-0.00943056	Indeno[1,2,3-cd]pyrene	193-39-5
0.36857623353336505	-0.0206171	Indeno[1,2,3-cd]pyrene	193-39-5
1.1603036002055798	-0.0082646	Labeled D5	541-02-6-C13
1.2291715002148367	-0.015444	Labeled D5	541-02-6-C13
1.4758987044746856	-0.0117113	Labeled D5	541-02-6-C13
1.3908292644534386	-0.0130442	Labeled D5	541-02-6-C13
1.1840955180649124	-0.00400259	Labeled D5	541-02-6-C13
1.0540885261807607	-0.00810861	Labeled D5	541-02-6-C13
1.1097134898434253	-0.00655373	Labeled D5	541-02-6-C13
1.4552906805300398	0.0186756	Labeled D5	541-02-6-C13
1.3307118267715912	-0.00104819	Labeled D5	541-02-6-C13
1.1849511723909711	0.0281307	Labeled D5	541-02-6-C13
1.274150237059801	0.027408543909792953	Labeled D5	541-02-6-C13
1.0407676998619617	-0.00617544	Labeled D5	541-02-6-C13
1.543874420046701	0.0723309	Labeled D5	541-02-6-C13
1.1232743902204418	-0.00779058	Labeled D5	541-02-6-C13
1.2221965451391898	-0.00736445	Labeled D5	541-02-6-C13
1.197469466637764	-0.00687998	Labeled D5	541-02-6-C13
1.5701983602708578	0.012633923614408422	Labeled D5	541-02-6-C13
1.2669314077857057	-0.00727436	Labeled D5	541-02-6-C13
2.8887907212912944	0.0769001	Labeled D5	541-02-6-C13
1.274150237059801	0.027408543909792953	Labeled D5	541-02-6-C13
1.2837400933652714	-0.00866392	Labeled D5	541-02-6-C13
1.7270282422290584	0.0440405	Labeled D5	541-02-6-C13
1.1303453891527564	-0.00778518	Labeled D5	541-02-6-C13
1.215743336523563	-0.00855596	Labeled D5	541-02-6-C13
1.1257103338859127	-0.00469269	Labeled D5	541-02-6-C13
1.2544291821017157	-0.00224346	Labeled D5	541-02-6-C13
1.2922424468663964	-0.00509691	Labeled D5	541-02-6-C13
1.426816248175563	-0.0293406	Labeled D5	541-02-6-C13
1.21201	-0.00352478	Labeled D5	541-02-6-C13
1.4686585987840233	-0.0135073	Labeled D5	541-02-6-C13
1.2462524410216815	-0.0125975	Labeled D5	541-02-6-C13
1.3195856449872678	-0.0246604	Labeled D5	541-02-6-C13
1.4652591316901062	-0.00216486	Labeled D5	541-02-6-C13
1.2221130298509815	-0.015685	Labeled D5	541-02-6-C13
1.5026973746425603	0.0987856	Labeled D5	541-02-6-C13
1.1664522890882543	-0.00372338	Labeled D5	541-02-6-C13
1.2532984234530802	-0.0132855	Labeled D5	541-02-6-C13
1.7815184293787285	-0.0141497	Labeled D5	541-02-6-C13
1.141054008317466	-0.00748447	Labeled D5	541-02-6-C13
1.151419712893242	-0.00232947	Labeled D5	541-02-6-C13
1.1398306973744763	-0.00134968	Labeled D5	541-02-6-C13
1.3942704000370871	-0.0141514	Labeled D5	541-02-6-C13
1.443909103240087	-0.00109879	Labeled D5	541-02-6-C13
1.639620524223925	0.000854564	Labeled D5	541-02-6-C13
1.1715150371316774	-0.0111194	Labeled D5	541-02-6-C13
1.1827011682858288	-0.00187951	Labeled D5	541-02-6-C13
1.632678411000364	-0.000333503	Labeled D5	541-02-6-C13
1.0571875309247818	-0.0192272	Labeled D5	541-02-6-C13
1.3047949780988572	0.045168380382645056	Labeled D5	541-02-6-C13
1.5497709067238439	-0.00423571	Labeled D5	541-02-6-C13
0.8160160057656402	-0.00342754	Phenol	108-95-2
0.8040860143304474	-0.00842837	Phenol	108-95-2
0.7971321652591254	0.00528644	Phenol	108-95-2
0.8061958483184608	-0.0114453	Phenol	108-95-2
0.7639635332680663	-0.00147915	Phenol	108-95-2
0.7834348782314023	-0.00162401	Phenol	108-95-2
0.8036397653629351	-0.0116137	Phenol	108-95-2
0.85685	-0.0139153	Phenol	108-95-2
0.8536835400654572	-0.00414606	Phenol	108-95-2
0.7965281765803907	-0.00267889	Phenol	108-95-2
0.7993045716183832	0.00862578	Phenol	108-95-2
0.8420205030001928	-0.0125453	Phenol	108-95-2
0.7931241665450208	-0.0256002	Phenol	108-95-2
0.7421881546601411	-0.00601644	Phenol	108-95-2
0.7757246513451163	0.00404914	Phenol	108-95-2
0.6554850725396568	-0.00243494	Phenol	108-95-2
0.7694727491400492	0.00361399	Phenol	108-95-2
0.8397597812171337	0.000221148	Phenol	108-95-2
0.780159	-0.000193993	Phenol	108-95-2
0.8061583414658245	-0.00127407	Phenol	108-95-2
0.8738699565473074	-0.0168893	Phenol	108-95-2
0.875216	-0.00976368	Phenol	108-95-2
0.6237558453269963	-0.0136931	Phenol	108-95-2
0.8069571074342907	-0.00517957	Phenol	108-95-2
0.765072	-0.00402855	Phenol	108-95-2
0.8496487839636866	0.00379438	Phenol	108-95-2
1.8880930631592419	-0.00282899	Phenol	108-95-2
0.8708999948351396	-0.00766944	Phenol	108-95-2
0.875216	-0.00976368	Phenol	108-95-2
0.841734	0.00426857	Phenol	108-95-2
0.7007396178171554	0.00798887	Phenol	108-95-2
0.8053408238612857	-0.0102504	Phenol	108-95-2
0.7392819623452115	-0.0114623	Phenol	108-95-2
0.7884961799175586	-0.00205672	Phenol	108-95-2
0.9221150345221034	-0.0117161	Phenol	108-95-2
0.8664434797499497	-0.00153175	Phenol	108-95-2
0.7239565795048428	-0.00609735	Phenol	108-95-2
0.8357447107534168	0.00278784	Phenol	108-95-2
0.9950140703164418	-0.0158316	Phenol	108-95-2
0.7734112533326227	-0.000169342	Phenol	108-95-2
0.8217800525639665	0.002679	Phenol	108-95-2
0.7855208215953904	-0.010252	Phenol	108-95-2
0.8295891663495021	0.00513166	Phenol	108-95-2
0.7775215931855968	-0.0152013	Phenol	108-95-2
0.7884961799175586	-0.00205672	Phenol	108-95-2
0.7796057605756391	-0.00442076	Phenol	108-95-2
0.7803471978783801	-0.00228341	Phenol	108-95-2
0.7979502971189069	-0.0103425	Phenol	108-95-2
0.7833512195123725	-0.00481287	Phenol	108-95-2
0.7166689763514765	0.00177087	Phenol	108-95-2
0.7739802271103046	-0.00414102	Phenol	108-95-2
0.8184781609618336	-0.00111637	Phenol	108-95-2
0.7503380347555644	-0.00432376	Phenol	108-95-2
0.7821043362822123	-0.00252291	Phenol	108-95-2
0.8233655667831102	-0.0162165	Phenol	108-95-2
1.2542224588960436	-0.0284118	n-Eicosane	112-95-8
0.9843683404960875	-0.0237339	n-Eicosane	112-95-8
0.8725925569581258	-0.0263137	n-Eicosane	112-95-8
1.0061353069408725	-0.0340085	n-Eicosane	112-95-8
0.8772294752808208	-0.0308685	n-Eicosane	112-95-8
0.9308464507061638	-0.0361077	n-Eicosane	112-95-8
1.1083651955610534	-0.0502081	n-Eicosane	112-95-8
1.1627929362863925	-0.0527151	n-Eicosane	112-95-8
1.1571290777922965	-0.0419453	n-Eicosane	112-95-8
0.9537224496714815	-0.045422	n-Eicosane	112-95-8
1.0023948907619704	-0.0332751	n-Eicosane	112-95-8
1.0463391496715764	-0.021442	n-Eicosane	112-95-8
1.0285105916137038	-0.0370446	n-Eicosane	112-95-8
0.9664105954100994	-0.0374476	n-Eicosane	112-95-8
0.9674395606283208	-0.0295261	n-Eicosane	112-95-8
0.8649680636261478	-0.0186265	n-Eicosane	112-95-8
1.2880584678782105	-0.046283	n-Eicosane	112-95-8
0.3718184147171283	-0.012923	n-Eicosane	112-95-8
1.0999749768078702	-0.0524608	n-Eicosane	112-95-8
1.3350677522513856	-0.0547791	n-Eicosane	112-95-8
1.0675076705671462	-0.0395153	n-Eicosane	112-95-8
1.0210351094071832	-0.0447699	n-Eicosane	112-95-8
1.180182339900132	-0.059402	n-Eicosane	112-95-8
1.0941170494565402	-0.0373478	n-Eicosane	112-95-8
1.1216126435849902	-0.0437413	n-Eicosane	112-95-8
1.0687453340733781	-0.0356315	n-Eicosane	112-95-8
1.0372652316646584	-0.0383774	n-Eicosane	112-95-8
0.9747167185012247	-0.0318157	n-Eicosane	112-95-8
1.1780784827141708	-0.0370075	n-Eicosane	112-95-8
1.4653147930814452	-0.0761002	n-Eicosane	112-95-8
1.000553658193593	-0.0429881	n-Eicosane	112-95-8
1.2074079963505961	-0.0646447	n-Eicosane	112-95-8
1.2564784578764459	-0.0510057	n-Eicosane	112-95-8
1.0645879794454796	-0.0399077	n-Eicosane	112-95-8
1.1711865886197095	-0.0374179	n-Eicosane	112-95-8
1.1991175557208138	-0.0456057	n-Eicosane	112-95-8
1.1991175557208138	-0.0456057	n-Eicosane	112-95-8
0.8905368715747302	-0.0177521	n-Eicosane	112-95-8
1.1247802920283798	-0.0411383	n-Eicosane	112-95-8
1.1305880714245793	-0.0437964	n-Eicosane	112-95-8
1.0985804724501549	-0.0438014	n-Eicosane	112-95-8
1.3811898169341343	-0.0405449	n-Eicosane	112-95-8
0.9839618898436131	-0.0271181	n-Eicosane	112-95-8
1.016876958043795	-0.0355674	n-Eicosane	112-95-8
1.1051548969191176	-0.038978	n-Eicosane	112-95-8
1.1105304113069874	-0.034319	n-Eicosane	112-95-8
1.1571290777922965	-0.0419453	n-Eicosane	112-95-8
0.9215598882583947	-0.0343919	n-Eicosane	112-95-8
1.0352188645552693	-0.0394586	n-Eicosane	112-95-8
1.0411527844986945	-0.034863	n-Eicosane	112-95-8
1.0179734453060203	-0.0490944	n-Eicosane	112-95-8
1.3403464778770073	-0.0570733	n-Eicosane	112-95-8
1.1115465788039285	-0.0292825	n-Eicosane	112-95-8
1.0970216970441031	-0.0153052	n-Eicosane	112-95-8

## Sheet: LCMS- ECC RRF
slope	Name
0.31221	Abietic Acid
0.224375	Abietic Acid
0.311608	Abietic Acid
0.304249	Abietic Acid
0.310334	Abietic Acid
0.377331	Abietic Acid
0.333291	Abietic Acid
0.384877	Abietic Acid
0.35493	Abietic Acid
0.366505	Abietic Acid
0.341679	Abietic Acid
0.220721	Abietic Acid
0.231904	Abietic Acid
0.31814	Abietic Acid
0.287828	Abietic Acid
0.309749	Abietic Acid
0.257691	Abietic Acid
0.29321	Abietic Acid
0.164417	Abietic Acid
0.285824	Abietic Acid
0.173375	Abietic Acid
0.243911	Abietic Acid
0.219356	Abietic Acid
0.276625	Abietic Acid
0.283825	Abietic Acid
0.281877	Abietic Acid
0.267227	Abietic Acid
0.144707	Abietic Acid
0.138389	Abietic Acid
0.10806	Abietic Acid
0.281507	Abietic Acid
0.240502	Abietic Acid
0.207465	Abietic Acid
0.222654	Abietic Acid
0.253559	Abietic Acid
0.227534	Abietic Acid
0.243433	Abietic Acid
0.199639	Abietic Acid
0.243418	Abietic Acid
0.252805	Abietic Acid
0.272551	Abietic Acid
0.233313	Abietic Acid
0.202469	Abietic Acid
0.246307	Abietic Acid
0.222875	Abietic Acid
0.221946	Abietic Acid
0.286622	Abietic Acid
0.230873	Abietic Acid
0.242652	Abietic Acid
0.313181	Abietic Acid
0.231141	Abietic Acid
0.241066	Abietic Acid
0.241307	Abietic Acid
0.314857	Abietic Acid
0.287408	Abietic Acid
0.237758	Abietic Acid
0.275148	Abietic Acid
0.270134	Abietic Acid
0.229178	Abietic Acid
0.253989	Abietic Acid
0.143084	Abietic Acid
0.172371	Abietic Acid
0.293231	Abietic Acid
0.214203	Abietic Acid
0.223093	Abietic Acid
0.259811	Abietic Acid
0.214319	Abietic Acid
0.18442	Abietic Acid
0.252266	Abietic Acid
0.260816	Abietic Acid
0.193153	Abietic Acid
0.183905	Abietic Acid
0.235384	Abietic Acid
0.207463	Abietic Acid
0.181581	Abietic Acid
0.167023	Abietic Acid
0.166395	Abietic Acid
0.20529	Abietic Acid
0.161532	Abietic Acid
0.116409	Abietic Acid
0.116559	Abietic Acid
0.106661	Abietic Acid
0.0787891	Abietic Acid
0.150828	Abietic Acid
0.0757901	Abietic Acid
0.146953	Abietic Acid
0.119952	Abietic Acid
0.191333	Abietic Acid
0.162327	Abietic Acid
0.254732	Abietic Acid
0.1695	Abietic Acid
0.152503	Abietic Acid
0.144591	Abietic Acid
0.167216	Abietic Acid
0.165297	Abietic Acid
0.149332	Abietic Acid
0.322732	Abietic Acid
0.09591	Abietic Acid
0.192277	Abietic Acid
1.01363	Behenic Acid
0.705918	Behenic Acid
0.659535	Behenic Acid
0.5841	Behenic Acid
0.595782	Behenic Acid
1.51969	Behenic Acid
1.35608	Behenic Acid
1.55009	Behenic Acid
1.04994	Behenic Acid
1.40568	Behenic Acid
1.09194	Behenic Acid
1.01106	Behenic Acid
1.10879	Behenic Acid
1.23369	Behenic Acid
1.10027	Behenic Acid
1.29104	Behenic Acid
1.13322	Behenic Acid
1.32685	Behenic Acid
0.933885	Behenic Acid
1.26578	Behenic Acid
0.838907	Behenic Acid
0.910333	Behenic Acid
1.00985	Behenic Acid
1.14012	Behenic Acid
1.1228	Behenic Acid
1.08214	Behenic Acid
0.906091	Behenic Acid
1.07102	Behenic Acid
1.39914	Behenic Acid
1.2352	Behenic Acid
1.20631	Behenic Acid
0.93063	Behenic Acid
0.92297	Behenic Acid
0.974237	Behenic Acid
1.13181	Behenic Acid
0.945642	Behenic Acid
1.30007	Behenic Acid
0.990859	Behenic Acid
1.60466	Behenic Acid
1.63953	Behenic Acid
1.44722	Behenic Acid
1.58788	Behenic Acid
1.27278	Behenic Acid
1.76137	Behenic Acid
1.0966	Behenic Acid
1.37891	Behenic Acid
1.56365	Behenic Acid
1.34779	Behenic Acid
1.48594	Behenic Acid
1.56635	Behenic Acid
1.57315	Behenic Acid
1.38482	Behenic Acid
2.02295	Behenic Acid
1.27741	Behenic Acid
1.10576	Behenic Acid
1.32236	Behenic Acid
1.20082	Behenic Acid
0.676404	Behenic Acid
0.800383	Behenic Acid
0.788978	Behenic Acid
1.05293	Behenic Acid
1.42227	Behenic Acid
1.07522	Behenic Acid
0.921701	Behenic Acid
0.933951	Behenic Acid
1.05547	Behenic Acid
1.13185	Behenic Acid
1.23434	Behenic Acid
1.08048	Behenic Acid
0.818188	Behenic Acid
0.873068	Behenic Acid
1.01864	Behenic Acid
0.809735	Behenic Acid
0.806151	Behenic Acid
0.659577	Behenic Acid
0.771124	Behenic Acid
0.955094	Behenic Acid
1.30202	Behenic Acid
1.36546	Behenic Acid
1.42369	Behenic Acid
0.923791	Behenic Acid
1.00684	Behenic Acid
0.784569	Behenic Acid
0.586288	Behenic Acid
0.544125	Behenic Acid
0.541046	Behenic Acid
0.800417	Behenic Acid
0.737022	Behenic Acid
0.891062	Behenic Acid
1.23105	Behenic Acid
1.11629	Behenic Acid
1.07775	Behenic Acid
0.723615	Behenic Acid
1.24332	Behenic Acid
1.30077	Behenic Acid
0.496377	Behenic Acid
0.833077	Behenic Acid
0.617057	Behenic Acid
0.610532	Behenic Acid
0.675697	Behenic Acid
1.04472	Behenic Acid
0.718091	Behenic Acid
1.09733	Behenic Acid
0.486689	Dodecanoic acid
0.370044	Dodecanoic acid
0.448597	Dodecanoic acid
0.418997	Dodecanoic acid
0.427377	Dodecanoic acid
0.569312	Dodecanoic acid
0.457066	Dodecanoic acid
0.580698	Dodecanoic acid
0.464309	Dodecanoic acid
0.477104	Dodecanoic acid
0.486579	Dodecanoic acid
0.309587	Dodecanoic acid
0.294766	Dodecanoic acid
0.48595	Dodecanoic acid
0.440717	Dodecanoic acid
0.445433	Dodecanoic acid
0.421348	Dodecanoic acid
0.419302	Dodecanoic acid
0.234999	Dodecanoic acid
0.431866	Dodecanoic acid
0.243115	Dodecanoic acid
0.372573	Dodecanoic acid
0.313235	Dodecanoic acid
0.438966	Dodecanoic acid
0.445005	Dodecanoic acid
0.422357	Dodecanoic acid
0.462715	Dodecanoic acid
0.433429	Dodecanoic acid
0.394392	Dodecanoic acid
0.347951	Dodecanoic acid
0.451111	Dodecanoic acid
0.523987	Dodecanoic acid
0.478902	Dodecanoic acid
0.435048	Dodecanoic acid
0.435719	Dodecanoic acid
0.519696	Dodecanoic acid
0.517606	Dodecanoic acid
0.3393	Dodecanoic acid
0.526775	Dodecanoic acid
0.540568	Dodecanoic acid
0.529849	Dodecanoic acid
0.52828	Dodecanoic acid
0.518866	Dodecanoic acid
0.411582	Dodecanoic acid
0.402398	Dodecanoic acid
0.426574	Dodecanoic acid
0.515853	Dodecanoic acid
0.415898	Dodecanoic acid
0.411697	Dodecanoic acid
0.596209	Dodecanoic acid
0.410108	Dodecanoic acid
0.443877	Dodecanoic acid
0.427063	Dodecanoic acid
0.460277	Dodecanoic acid
0.473429	Dodecanoic acid
0.416098	Dodecanoic acid
0.485586	Dodecanoic acid
0.498376	Dodecanoic acid
0.34972	Dodecanoic acid
0.35335	Dodecanoic acid
0.412394	Dodecanoic acid
0.500629	Dodecanoic acid
0.494625	Dodecanoic acid
0.44297	Dodecanoic acid
0.46658	Dodecanoic acid
0.614294	Dodecanoic acid
0.466232	Dodecanoic acid
0.478041	Dodecanoic acid
0.529588	Dodecanoic acid
0.514902	Dodecanoic acid
0.409162	Dodecanoic acid
0.339206	Dodecanoic acid
0.383913	Dodecanoic acid
0.416632	Dodecanoic acid
0.417069	Dodecanoic acid
0.449705	Dodecanoic acid
0.437774	Dodecanoic acid
0.466522	Dodecanoic acid
0.482753	Dodecanoic acid
0.481459	Dodecanoic acid
0.484377	Dodecanoic acid
0.479365	Dodecanoic acid
0.479797	Dodecanoic acid
0.38158	Dodecanoic acid
0.279742	Dodecanoic acid
0.287988	Dodecanoic acid
0.777448	Dodecanoic acid
0.200029	Dodecanoic acid
0.335628	Dodecanoic acid
0.19557	Dodecanoic acid
0.408343	Dodecanoic acid
0.351735	Dodecanoic acid
0.507526	Dodecanoic acid
0.443436	Dodecanoic acid
0.36565	Dodecanoic acid
0.345643	Dodecanoic acid
0.41279	Dodecanoic acid
0.390944	Dodecanoic acid
0.454665	Dodecanoic acid
0.431374	Dodecanoic acid
0.452409	Dodecanoic acid
0.811689	Dodecanoic acid
0.545064	Dodecanoic acid
0.485138	Dodecanoic acid
2.22066	Irganox 3114
1.49001	Irganox 3114
1.11553	Irganox 3114
1.68605	Irganox 3114
1.55212	Irganox 3114
0.881311	Irganox 3114
1.38688	Irganox 3114
1.5623	Irganox 3114
1.32911	Irganox 3114
1.50548	Irganox 3114
1.23664	Irganox 3114
1.23516	Irganox 3114
1.29203	Irganox 3114
0.964986	Irganox 3114
1.19255	Irganox 3114
1.1042	Irganox 3114
1.03354	Irganox 3114
0.813012	Irganox 3114
1.11431	Irganox 3114
1.02611	Irganox 3114
1.14658	Irganox 3114
0.804389	Irganox 3114
1.27283	Irganox 3114
1.07903	Irganox 3114
1.92189	Irganox 3114
1.86047	Irganox 3114
2.17629	Irganox 3114
1.33739	Irganox 3114
1.84274	Irganox 3114
1.21462	Irganox 3114
1.44037	Irganox 3114
1.20281	Irganox 3114
1.31215	Irganox 3114
0.980007	Irganox 3114
0.939465	Irganox 3114
4.84527	Irganox 3114
1.26367	Irganox 3114
1.09288	Irganox 3114
1.43111	Irganox 3114
1.89369	Irganox 3114
1.41004	Irganox 3114
1.31825	Irganox 3114
1.50724	Irganox 3114
1.03252	Irganox 3114
1.41756	Irganox 3114
1.74642	Irganox 3114
1.28995	Irganox 3114
0.915832	Irganox 3114
1.99062	Irganox 3114
1.65051	Irganox 3114
1.67603	Irganox 3114
1.66528	Irganox 3114
0.987953	Irganox 3114
2.28107	Irganox 3114
3.03249	Irganox 3114
1.24911	Irganox 3114
1.05073	Irganox 3114
1.15723	Irganox 3114
1.28876	Irganox 3114
1.39594	Irganox 3114
1.41856	Irganox 3114
1.21074	Irganox 3114
2.28254	Irganox 3114
2.18121	Irganox 3114
1.15919	Irganox 3114
1.21	Irganox 3114
1.09	Irganox 3114
1.19	Irganox 3114
1.38031	Irganox 3114
1.2	Irganox 3114
1.85148	Irganox 3114
1.30366	Irganox 3114
1.2783	Irganox 3114
0.953897	Irganox 3114
1.19094	Irganox 3114
1.6601	Irganox 3114
1.02014	Irganox 3114
1.56439	Irganox 3114
1.36929	Irganox 3114
1.65291	Irganox 3114
1.55414	Irganox 3114
1.48883	Irganox 3114
1.36921	Irganox 3114
1.25976	Irganox 3114
1.01005	Irganox 3114
1.0476	Irganox 3114
1.08756	Irganox 3114
1.19219	Irganox 3114
1.01717	Irganox 3114
1.15513	Methylparaben
0.957218	Methylparaben
1.74707	Methylparaben
1.38997	Methylparaben
1.41777	Methylparaben
1.13376	Methylparaben
1.07582	Methylparaben
1.15643	Methylparaben
1.25725	Methylparaben
1.37137	Methylparaben
1.264	Methylparaben
1.45723	Methylparaben
1.69155	Methylparaben
1.44691	Methylparaben
1.33825	Methylparaben
1.32604	Methylparaben
1.04353	Methylparaben
1.14964	Methylparaben
0.811722	Methylparaben
0.514305	Methylparaben
1.28224	Methylparaben
1.01169	Methylparaben
0.939066	Methylparaben
1.19573	Methylparaben
1.3911	Methylparaben
1.19846	Methylparaben
1.30755	Methylparaben
1.56435	Methylparaben
1.27317	Methylparaben
1.00449	Methylparaben
1.28813	Methylparaben
0.692547	Methylparaben
1.0385	Methylparaben
1.19783	Methylparaben
1.27656	Methylparaben
0.641917	Methylparaben
1.06244	Methylparaben
0.930508	Methylparaben
0.593081	Methylparaben
0.606133	Methylparaben
1.06345	Methylparaben
0.889549	Methylparaben
1.10625	Methylparaben
1.40731	Methylparaben
0.823044	Methylparaben
0.816953	Methylparaben
1.04375	Methylparaben
0.870095	Methylparaben
0.83903	Methylparaben
0.826914	Methylparaben
0.851679	Methylparaben
0.918279	Methylparaben
1.24663	Methylparaben
0.732013	Methylparaben
1.17019	Methylparaben
1.09482	Methylparaben
1.0272	Methylparaben
0.855389	Methylparaben
0.789184	Methylparaben
2.17963	Methylparaben
1.02301	Methylparaben
1.15664	Methylparaben
2.194	Methylparaben
1.24935	Methylparaben
1.03144	Methylparaben
1.13195	Methylparaben
0.787743	Methylparaben
1.23578	Methylparaben
1.07231	Methylparaben
1.14594	Methylparaben
1.32362	Methylparaben
1.04795	Methylparaben
0.856032	Methylparaben
0.89998	Methylparaben
0.460186	Methylparaben
0.525642	Methylparaben
0.473944	Methylparaben
1.24372	Methylparaben
1.71891	Methylparaben
1.52662	Methylparaben
1.53487	Methylparaben
1.01751	Methylparaben
1.01405	Methylparaben
0.918329	Methylparaben
0.710658	Methylparaben
0.669159	Methylparaben
0.54623	Methylparaben
0.512891	Methylparaben
0.809242	Methylparaben
1.01612	Methylparaben
1.06571	Methylparaben
0.950838	Methylparaben
0.968412	Methylparaben
0.959166	Methylparaben
1.00907	Methylparaben
1.06732	Methylparaben
0.931356	Methylparaben
1.19282	Methylparaben
1.12464	Methylparaben
1.15985	Methylparaben
2.1171	Methylparaben
1.02226	Methylparaben
1.07357	Methylparaben
1.07357	Methylparaben
1.60581	Perfluorooctanoic acid
1.63814	Perfluorooctanoic acid
1.67535	Perfluorooctanoic acid
1.49719	Perfluorooctanoic acid
1.52714	Perfluorooctanoic acid
0.891294	Perfluorooctanoic acid
0.957064	Perfluorooctanoic acid
0.90912	Perfluorooctanoic acid
1.19958	Perfluorooctanoic acid
1.3396	Perfluorooctanoic acid
0.99917	Perfluorooctanoic acid
1.41309	Perfluorooctanoic acid
1.82237	Perfluorooctanoic acid
1.66745	Perfluorooctanoic acid
1.04636	Perfluorooctanoic acid
1.0859	Perfluorooctanoic acid
1.11287	Perfluorooctanoic acid
1.62778	Perfluorooctanoic acid
1.9195	Perfluorooctanoic acid
0.540072	Perfluorooctanoic acid
1.37766	Perfluorooctanoic acid
1.06679	Perfluorooctanoic acid
1.02562	Perfluorooctanoic acid
2.49266	Perfluorooctanoic acid
1.61862	Perfluorooctanoic acid
1.571	Perfluorooctanoic acid
1.43232	Perfluorooctanoic acid
1.28453	Perfluorooctanoic acid
1.9566	Perfluorooctanoic acid
1.97592	Perfluorooctanoic acid
2.07715	Perfluorooctanoic acid
0.467796	Perfluorooctanoic acid
1.55328	Perfluorooctanoic acid
1.9174	Perfluorooctanoic acid
2.07064	Perfluorooctanoic acid
0.626818	Perfluorooctanoic acid
1.48545	Perfluorooctanoic acid
1.62324	Perfluorooctanoic acid
0.694804	Perfluorooctanoic acid
0.707106	Perfluorooctanoic acid
1.36231	Perfluorooctanoic acid
1.25328	Perfluorooctanoic acid
1.44502	Perfluorooctanoic acid
2.33978	Perfluorooctanoic acid
0.996762	Perfluorooctanoic acid
1.24474	Perfluorooctanoic acid
1.30582	Perfluorooctanoic acid
1.21218	Perfluorooctanoic acid
0.713525	Perfluorooctanoic acid
1.21333	Perfluorooctanoic acid
1.16829	Perfluorooctanoic acid
1.58905	Perfluorooctanoic acid
1.40253	Perfluorooctanoic acid
0.687196	Perfluorooctanoic acid
1.59908	Perfluorooctanoic acid
1.57197	Perfluorooctanoic acid
1.4244	Perfluorooctanoic acid
0.584723	Perfluorooctanoic acid
0.542468	Perfluorooctanoic acid
1.36325	Perfluorooctanoic acid
1.3494	Perfluorooctanoic acid
1.69703	Perfluorooctanoic acid
1.69603	Perfluorooctanoic acid
1.65123	Perfluorooctanoic acid
0.65497	Perfluorooctanoic acid
1.40155	Perfluorooctanoic acid
1.50579	Perfluorooctanoic acid
1.50576	Perfluorooctanoic acid
1.22839	Perfluorooctanoic acid
1.18754	Perfluorooctanoic acid
1.42082	Perfluorooctanoic acid
1.34763	Perfluorooctanoic acid
2.13614	Perfluorooctanoic acid
0.722058	Perfluorooctanoic acid
0.586995	Perfluorooctanoic acid
0.440827	Perfluorooctanoic acid
1.13815	Perfluorooctanoic acid
1.86422	Perfluorooctanoic acid
1.11423	Perfluorooctanoic acid
1.11546	Perfluorooctanoic acid
1.35824	Perfluorooctanoic acid
1.36034	Perfluorooctanoic acid
1.35563	Perfluorooctanoic acid
1.37347	Perfluorooctanoic acid
1.30431	Perfluorooctanoic acid
1.30284	Perfluorooctanoic acid
1.17757	Perfluorooctanoic acid
1.20705	Perfluorooctanoic acid
1.35375	Perfluorooctanoic acid
1.44566	Perfluorooctanoic acid
1.85976	Perfluorooctanoic acid
1.49294	Perfluorooctanoic acid
1.43658	Perfluorooctanoic acid
1.49081	Perfluorooctanoic acid
1.51708	Perfluorooctanoic acid
1.30579	Perfluorooctanoic acid
1.79889	Perfluorooctanoic acid
1.57581	Perfluorooctanoic acid
1.55483	Perfluorooctanoic acid
1.53252	Perfluorooctanoic acid
3.49102	Perfluorooctanoic acid
1.8482	Perfluorooctanoic acid
1.21512	Perfluorooctanoic acid
2.03007	Tetradecyl sulfate sodium salt
1.95687	Tetradecyl sulfate sodium salt
1.89507	Tetradecyl sulfate sodium salt
1.8254	Tetradecyl sulfate sodium salt
1.86191	Tetradecyl sulfate sodium salt
0.972438	Tetradecyl sulfate sodium salt
1.72676	Tetradecyl sulfate sodium salt
1.95023	Tetradecyl sulfate sodium salt
1.89216	Tetradecyl sulfate sodium salt
1.70033	Tetradecyl sulfate sodium salt
1.81864	Tetradecyl sulfate sodium salt
1.78822	Tetradecyl sulfate sodium salt
1.95934	Tetradecyl sulfate sodium salt
1.87783	Tetradecyl sulfate sodium salt
1.88648	Tetradecyl sulfate sodium salt
1.85639	Tetradecyl sulfate sodium salt
1.65378	Tetradecyl sulfate sodium salt
1.94271	Tetradecyl sulfate sodium salt
1.72712	Tetradecyl sulfate sodium salt
1.61169	Tetradecyl sulfate sodium salt
1.11139	Tetradecyl sulfate sodium salt
1.16725	Tetradecyl sulfate sodium salt
1.46841	Tetradecyl sulfate sodium salt
1.74782	Tetradecyl sulfate sodium salt
1.8837	Tetradecyl sulfate sodium salt
1.79549	Tetradecyl sulfate sodium salt
1.8821	Tetradecyl sulfate sodium salt
1.73493	Tetradecyl sulfate sodium salt
1.77048	Tetradecyl sulfate sodium salt
1.78785	Tetradecyl sulfate sodium salt
1.6256	Tetradecyl sulfate sodium salt
1.48096	Tetradecyl sulfate sodium salt
1.89241	Tetradecyl sulfate sodium salt
1.91605	Tetradecyl sulfate sodium salt
1.93688	Tetradecyl sulfate sodium salt
1.85397	Tetradecyl sulfate sodium salt
1.79786	Tetradecyl sulfate sodium salt
1.76828	Tetradecyl sulfate sodium salt
1.94792	Tetradecyl sulfate sodium salt
1.8913	Tetradecyl sulfate sodium salt
2.02629	Tetradecyl sulfate sodium salt
2.00716	Tetradecyl sulfate sodium salt
1.89171	Tetradecyl sulfate sodium salt
1.99508	Tetradecyl sulfate sodium salt
1.93364	Tetradecyl sulfate sodium salt
1.87214	Tetradecyl sulfate sodium salt
1.86892	Tetradecyl sulfate sodium salt
1.90311	Tetradecyl sulfate sodium salt
1.88389	Tetradecyl sulfate sodium salt
1.87035	Tetradecyl sulfate sodium salt
1.79557	Tetradecyl sulfate sodium salt
1.8482	Tetradecyl sulfate sodium salt
1.88566	Tetradecyl sulfate sodium salt
2.17923	Tetradecyl sulfate sodium salt
1.90986	Tetradecyl sulfate sodium salt
1.92299	Tetradecyl sulfate sodium salt
1.90671	Tetradecyl sulfate sodium salt
1.86576	Tetradecyl sulfate sodium salt
1.73124	Tetradecyl sulfate sodium salt
1.77686	Tetradecyl sulfate sodium salt
1.69679	Tetradecyl sulfate sodium salt
1.68048	Tetradecyl sulfate sodium salt
1.87684	Tetradecyl sulfate sodium salt
1.90565	Tetradecyl sulfate sodium salt
1.87292	Tetradecyl sulfate sodium salt
1.80458	Tetradecyl sulfate sodium salt
1.91108	Tetradecyl sulfate sodium salt
1.92394	Tetradecyl sulfate sodium salt
1.96627	Tetradecyl sulfate sodium salt
2.00657	Tetradecyl sulfate sodium salt
1.95318	Tetradecyl sulfate sodium salt
1.70487	Tetradecyl sulfate sodium salt
1.97526	Tetradecyl sulfate sodium salt
1.76591	Tetradecyl sulfate sodium salt
1.75657	Tetradecyl sulfate sodium salt
1.80213	Tetradecyl sulfate sodium salt
1.98517	Tetradecyl sulfate sodium salt
2.04462	Tetradecyl sulfate sodium salt
1.85726	Tetradecyl sulfate sodium salt
1.8185	Tetradecyl sulfate sodium salt
1.90044	Tetradecyl sulfate sodium salt
1.89988	Tetradecyl sulfate sodium salt
1.73105	Tetradecyl sulfate sodium salt
1.57297	Tetradecyl sulfate sodium salt
1.49677	Tetradecyl sulfate sodium salt
1.51627	Tetradecyl sulfate sodium salt
1.5384	Tetradecyl sulfate sodium salt
1.61473	Tetradecyl sulfate sodium salt
1.552	Tetradecyl sulfate sodium salt
2.21605	Tetradecyl sulfate sodium salt
1.94661	Tetradecyl sulfate sodium salt
1.78519	Tetradecyl sulfate sodium salt
1.85589	Tetradecyl sulfate sodium salt
2.30175	Tetradecyl sulfate sodium salt
2.40379	Tetradecyl sulfate sodium salt
1.89557	Tetradecyl sulfate sodium salt
1.9935	Tetradecyl sulfate sodium salt
2.0199	Tetradecyl sulfate sodium salt
2.02173	Tetradecyl sulfate sodium salt
1.96093	Tetradecyl sulfate sodium salt
3.6069	Tetradecyl sulfate sodium salt
1.99088	Tetradecyl sulfate sodium salt
1.94659	Tetradecyl sulfate sodium salt

## Sheet: LCMS+ ECC RRF
slope	Name
2.11654	12-Aminododecanolactam
2.49362	12-Aminododecanolactam
2.04895	12-Aminododecanolactam
1.54551	12-Aminododecanolactam
0.780723	12-Aminododecanolactam
0.765414	12-Aminododecanolactam
1.99118	12-Aminododecanolactam
2.6917	12-Aminododecanolactam
2.081	12-Aminododecanolactam
1.84758	12-Aminododecanolactam
1.84429	12-Aminododecanolactam
1.30021	12-Aminododecanolactam
1.46375	12-Aminododecanolactam
1.37416	12-Aminododecanolactam
1.55939	12-Aminododecanolactam
1.31262	12-Aminododecanolactam
1.72714	12-Aminododecanolactam
1.96432	12-Aminododecanolactam
2.2475	12-Aminododecanolactam
1.88055	12-Aminododecanolactam
2.21247	12-Aminododecanolactam
1.70355	12-Aminododecanolactam
2.32744	12-Aminododecanolactam
2.25147	12-Aminododecanolactam
2.15474	12-Aminododecanolactam
2.02887	12-Aminododecanolactam
1.75493	12-Aminododecanolactam
2.0911	12-Aminododecanolactam
2.04158	12-Aminododecanolactam
1.54607	12-Aminododecanolactam
1.84479	12-Aminododecanolactam
2.07215	12-Aminododecanolactam
2.30742	12-Aminododecanolactam
2.62092	12-Aminododecanolactam
2.02003	12-Aminododecanolactam
2.30715	12-Aminododecanolactam
2.04188	12-Aminododecanolactam
2.28674	12-Aminododecanolactam
1.86592	12-Aminododecanolactam
2.19101	12-Aminododecanolactam
1.75527	12-Aminododecanolactam
2.0223	12-Aminododecanolactam
2.44576	12-Aminododecanolactam
1.3372	12-Aminododecanolactam
1.16546	12-Aminododecanolactam
1.54649	12-Aminododecanolactam
1.97922	12-Aminododecanolactam
2.06246	12-Aminododecanolactam
2.07335	12-Aminododecanolactam
1.94172	12-Aminododecanolactam
2.18045	12-Aminododecanolactam
2.01463	12-Aminododecanolactam
1.74804	12-Aminododecanolactam
1.73906	12-Aminododecanolactam
2.14591	12-Aminododecanolactam
1.80433	12-Aminododecanolactam
2.0062	12-Aminododecanolactam
1.7482	12-Aminododecanolactam
1.89265	12-Aminododecanolactam
1.78486	12-Aminododecanolactam
2.21603	12-Aminododecanolactam
1.97219	12-Aminododecanolactam
1.80449	12-Aminododecanolactam
1.64458	12-Aminododecanolactam
1.35055	12-Aminododecanolactam
1.23605	12-Aminododecanolactam
1.30899	12-Aminododecanolactam
1.87334	12-Aminododecanolactam
1.85262	12-Aminododecanolactam
1.78659	12-Aminododecanolactam
1.89932	12-Aminododecanolactam
1.28925	12-Aminododecanolactam
1.9872	12-Aminododecanolactam
2.12253	12-Aminododecanolactam
1.63014	12-Aminododecanolactam
1.39161	12-Aminododecanolactam
2.6058	12-Aminododecanolactam
1.69854	12-Aminododecanolactam
0.740062	12-Aminododecanolactam
0.778909	12-Aminododecanolactam
2.61979	12-Aminododecanolactam
2.87509	12-Aminododecanolactam
2.31125	12-Aminododecanolactam
1.62424	12-Aminododecanolactam
1.75546	12-Aminododecanolactam
1.81584	12-Aminododecanolactam
1.5549	12-Aminododecanolactam
0.597628	12-Aminododecanolactam
0.549557	12-Aminododecanolactam
1.90987	12-Aminododecanolactam
1.71441	12-Aminododecanolactam
1.70331	12-Aminododecanolactam
1.82774	12-Aminododecanolactam
1.63038	12-Aminododecanolactam
1.36154	12-Aminododecanolactam
1.64979	12-Aminododecanolactam
1.41467	12-Aminododecanolactam
1.46387	12-Aminododecanolactam
1.71616	12-Aminododecanolactam
1.65046	12-Aminododecanolactam
2.20154	12-Aminododecanolactam
2.49766	12-Aminododecanolactam
1.66291	12-Aminododecanolactam
2.687	12-Aminododecanolactam
1.74369	12-Aminododecanolactam
2.56974	12-Aminododecanolactam
2.567	12-Aminododecanolactam
2.48054	12-Aminododecanolactam
2.63388	12-Aminododecanolactam
2.45527	12-Aminododecanolactam
2.29449	12-Aminododecanolactam
2.91033	12-Aminododecanolactam
2.58204	12-Aminododecanolactam
0.768678	12-Aminododecanolactam
1.40497	12-Aminododecanolactam
1.75155	12-Aminododecanolactam
0.569618	12-Aminododecanolactam
1.59869	12-Aminododecanolactam
1.40604	12-Aminododecanolactam
2.20143	12-Aminododecanolactam
2.30489	12-Aminododecanolactam
2.15698	12-Aminododecanolactam
2.08593	12-Aminododecanolactam
1.87687	12-Aminododecanolactam
2.07481	12-Aminododecanolactam
2.23592	12-Aminododecanolactam
2.10881	12-Aminododecanolactam
2.10991	12-Aminododecanolactam
3.73376	12-Aminododecanolactam
1.97257	12-Aminododecanolactam
1.77904	12-Aminododecanolactam
1.67419	12-Aminododecanolactam
1.49842	12-Aminododecanolactam
2.31572	12-Aminododecanolactam
1.00095	Bis(2-ethylhexyl) adipate
1.04836	Bis(2-ethylhexyl) adipate
1.03481	Bis(2-ethylhexyl) adipate
0.696162	Bis(2-ethylhexyl) adipate
0.338867	Bis(2-ethylhexyl) adipate
0.567038	Bis(2-ethylhexyl) adipate
0.817157	Bis(2-ethylhexyl) adipate
1.09464	Bis(2-ethylhexyl) adipate
1.02415	Bis(2-ethylhexyl) adipate
1.09979	Bis(2-ethylhexyl) adipate
0.98665	Bis(2-ethylhexyl) adipate
0.485366	Bis(2-ethylhexyl) adipate
0.644129	Bis(2-ethylhexyl) adipate
0.583242	Bis(2-ethylhexyl) adipate
0.833876	Bis(2-ethylhexyl) adipate
0.648713	Bis(2-ethylhexyl) adipate
1.01942	Bis(2-ethylhexyl) adipate
1.14886	Bis(2-ethylhexyl) adipate
1.31662	Bis(2-ethylhexyl) adipate
0.867152	Bis(2-ethylhexyl) adipate
1.49538	Bis(2-ethylhexyl) adipate
0.571305	Bis(2-ethylhexyl) adipate
1.0407	Bis(2-ethylhexyl) adipate
1.1101	Bis(2-ethylhexyl) adipate
0.984784	Bis(2-ethylhexyl) adipate
1.05823	Bis(2-ethylhexyl) adipate
0.690918	Bis(2-ethylhexyl) adipate
1.05036	Bis(2-ethylhexyl) adipate
0.823992	Bis(2-ethylhexyl) adipate
0.510699	Bis(2-ethylhexyl) adipate
0.784821	Bis(2-ethylhexyl) adipate
0.80898	Bis(2-ethylhexyl) adipate
1.18115	Bis(2-ethylhexyl) adipate
1.43839	Bis(2-ethylhexyl) adipate
0.909989	Bis(2-ethylhexyl) adipate
1.33444	Bis(2-ethylhexyl) adipate
0.791438	Bis(2-ethylhexyl) adipate
1.22678	Bis(2-ethylhexyl) adipate
0.745244	Bis(2-ethylhexyl) adipate
1.12317	Bis(2-ethylhexyl) adipate
0.703502	Bis(2-ethylhexyl) adipate
0.891195	Bis(2-ethylhexyl) adipate
1.289	Bis(2-ethylhexyl) adipate
0.611935	Bis(2-ethylhexyl) adipate
0.560544	Bis(2-ethylhexyl) adipate
0.688359	Bis(2-ethylhexyl) adipate
0.900787	Bis(2-ethylhexyl) adipate
0.892272	Bis(2-ethylhexyl) adipate
0.937833	Bis(2-ethylhexyl) adipate
0.905495	Bis(2-ethylhexyl) adipate
1.1129	Bis(2-ethylhexyl) adipate
0.985208	Bis(2-ethylhexyl) adipate
0.832772	Bis(2-ethylhexyl) adipate
0.956418	Bis(2-ethylhexyl) adipate
1.11656	Bis(2-ethylhexyl) adipate
1.22198	Bis(2-ethylhexyl) adipate
0.831794	Bis(2-ethylhexyl) adipate
1.04001	Bis(2-ethylhexyl) adipate
1.101	Bis(2-ethylhexyl) adipate
1.25161	Bis(2-ethylhexyl) adipate
1.51301	Bis(2-ethylhexyl) adipate
0.962908	Bis(2-ethylhexyl) adipate
1.02623	Bis(2-ethylhexyl) adipate
0.866428	Bis(2-ethylhexyl) adipate
0.674204	Bis(2-ethylhexyl) adipate
0.606405	Bis(2-ethylhexyl) adipate
0.919942	Bis(2-ethylhexyl) adipate
0.857153	Bis(2-ethylhexyl) adipate
0.953158	Bis(2-ethylhexyl) adipate
0.881262	Bis(2-ethylhexyl) adipate
0.664694	Bis(2-ethylhexyl) adipate
0.658227	Bis(2-ethylhexyl) adipate
0.956754	Bis(2-ethylhexyl) adipate
1.67525	Bis(2-ethylhexyl) adipate
0.968821	Bis(2-ethylhexyl) adipate
0.524575	Bis(2-ethylhexyl) adipate
1.50534	Bis(2-ethylhexyl) adipate
1.03905	Bis(2-ethylhexyl) adipate
0.304038	Bis(2-ethylhexyl) adipate
0.48893	Bis(2-ethylhexyl) adipate
1.10227	Bis(2-ethylhexyl) adipate
1.24864	Bis(2-ethylhexyl) adipate
1.01225	Bis(2-ethylhexyl) adipate
0.846616	Bis(2-ethylhexyl) adipate
0.466169	Bis(2-ethylhexyl) adipate
0.721919	Bis(2-ethylhexyl) adipate
0.966495	Bis(2-ethylhexyl) adipate
0.545892	Bis(2-ethylhexyl) adipate
0.234384	Bis(2-ethylhexyl) adipate
0.261166	Bis(2-ethylhexyl) adipate
0.923723	Bis(2-ethylhexyl) adipate
0.615129	Bis(2-ethylhexyl) adipate
0.961802	Bis(2-ethylhexyl) adipate
0.784938	Bis(2-ethylhexyl) adipate
0.773121	Bis(2-ethylhexyl) adipate
0.512276	Bis(2-ethylhexyl) adipate
0.853804	Bis(2-ethylhexyl) adipate
0.656195	Bis(2-ethylhexyl) adipate
0.636103	Bis(2-ethylhexyl) adipate
0.93757	Bis(2-ethylhexyl) adipate
0.864344	Bis(2-ethylhexyl) adipate
1.1546	Bis(2-ethylhexyl) adipate
0.728187	Bis(2-ethylhexyl) adipate
1.27667	Bis(2-ethylhexyl) adipate
1.31426	Bis(2-ethylhexyl) adipate
1.19716	Bis(2-ethylhexyl) adipate
1.31729	Bis(2-ethylhexyl) adipate
1.31555	Bis(2-ethylhexyl) adipate
1.2389	Bis(2-ethylhexyl) adipate
1.31964	Bis(2-ethylhexyl) adipate
1.1308	Bis(2-ethylhexyl) adipate
1.25607	Bis(2-ethylhexyl) adipate
1.83065	Bis(2-ethylhexyl) adipate
1.44595	Bis(2-ethylhexyl) adipate
1.0358	Bis(2-ethylhexyl) adipate
0.598737	Bis(2-ethylhexyl) adipate
0.827392	Bis(2-ethylhexyl) adipate
0.254551	Bis(2-ethylhexyl) adipate
1.67369	Bis(2-ethylhexyl) adipate
1.60183	Bis(2-ethylhexyl) adipate
1.22694	Bis(2-ethylhexyl) adipate
1.37797	Bis(2-ethylhexyl) adipate
1.34448	Bis(2-ethylhexyl) adipate
0.962102	Bis(2-ethylhexyl) adipate
0.94811	Bis(2-ethylhexyl) adipate
1.00287	Bis(2-ethylhexyl) adipate
1.15015	Bis(2-ethylhexyl) adipate
1.15706	Bis(2-ethylhexyl) adipate
1.22303	Bis(2-ethylhexyl) adipate
1.70131	Bis(2-ethylhexyl) adipate
1.01013	Bis(2-ethylhexyl) adipate
1.11754	Bis(2-ethylhexyl) adipate
0.901795	Bis(2-ethylhexyl) adipate
0.857273	Bis(2-ethylhexyl) adipate
1.24382	Bis(2-ethylhexyl) adipate
0.462754	Dipentyl phthalate
0.523047	Dipentyl phthalate
0.496052	Dipentyl phthalate
0.409446	Dipentyl phthalate
0.436365	Dipentyl phthalate
0.298185	Dipentyl phthalate
0.44585	Dipentyl phthalate
0.549999	Dipentyl phthalate
0.481071	Dipentyl phthalate
0.598552	Dipentyl phthalate
0.610271	Dipentyl phthalate
0.259638	Dipentyl phthalate
0.368015	Dipentyl phthalate
0.339004	Dipentyl phthalate
0.512161	Dipentyl phthalate
0.36356	Dipentyl phthalate
0.447872	Dipentyl phthalate
0.523245	Dipentyl phthalate
0.541822	Dipentyl phthalate
0.416755	Dipentyl phthalate
0.825144	Dipentyl phthalate
0.249675	Dipentyl phthalate
0.492197	Dipentyl phthalate
0.508652	Dipentyl phthalate
0.424582	Dipentyl phthalate
0.478463	Dipentyl phthalate
0.297126	Dipentyl phthalate
0.464355	Dipentyl phthalate
0.367304	Dipentyl phthalate
0.218871	Dipentyl phthalate
0.362999	Dipentyl phthalate
0.372768	Dipentyl phthalate
0.523892	Dipentyl phthalate
0.687536	Dipentyl phthalate
0.442927	Dipentyl phthalate
0.648199	Dipentyl phthalate
0.402497	Dipentyl phthalate
0.572106	Dipentyl phthalate
0.353565	Dipentyl phthalate
0.422401	Dipentyl phthalate
0.331292	Dipentyl phthalate
0.442528	Dipentyl phthalate
0.600352	Dipentyl phthalate
0.325737	Dipentyl phthalate
0.287978	Dipentyl phthalate
0.334527	Dipentyl phthalate
0.442214	Dipentyl phthalate
0.426867	Dipentyl phthalate
0.446767	Dipentyl phthalate
0.44439	Dipentyl phthalate
0.499495	Dipentyl phthalate
0.44552	Dipentyl phthalate
0.383732	Dipentyl phthalate
0.471245	Dipentyl phthalate
0.521821	Dipentyl phthalate
0.525256	Dipentyl phthalate
0.400033	Dipentyl phthalate
0.480976	Dipentyl phthalate
0.513926	Dipentyl phthalate
0.449551	Dipentyl phthalate
0.690391	Dipentyl phthalate
0.489437	Dipentyl phthalate
0.50528	Dipentyl phthalate
0.466855	Dipentyl phthalate
0.360184	Dipentyl phthalate
0.33041	Dipentyl phthalate
0.495041	Dipentyl phthalate
0.400203	Dipentyl phthalate
0.483584	Dipentyl phthalate
0.454633	Dipentyl phthalate
0.336665	Dipentyl phthalate
0.34236	Dipentyl phthalate
0.495388	Dipentyl phthalate
0.784816	Dipentyl phthalate
0.487716	Dipentyl phthalate
0.262361	Dipentyl phthalate
0.778751	Dipentyl phthalate
0.601752	Dipentyl phthalate
0.151514	Dipentyl phthalate
0.208917	Dipentyl phthalate
0.480975	Dipentyl phthalate
0.53008	Dipentyl phthalate
0.427758	Dipentyl phthalate
0.444334	Dipentyl phthalate
0.273219	Dipentyl phthalate
0.362063	Dipentyl phthalate
0.483826	Dipentyl phthalate
0.27786	Dipentyl phthalate
0.116082	Dipentyl phthalate
0.126412	Dipentyl phthalate
0.434538	Dipentyl phthalate
0.307712	Dipentyl phthalate
0.476196	Dipentyl phthalate
0.358811	Dipentyl phthalate
0.431824	Dipentyl phthalate
0.312155	Dipentyl phthalate
0.59585	Dipentyl phthalate
0.347577	Dipentyl phthalate
0.357341	Dipentyl phthalate
0.486365	Dipentyl phthalate
0.461529	Dipentyl phthalate
0.616072	Dipentyl phthalate
0.308995	Dipentyl phthalate
0.471673	Dipentyl phthalate
0.469202	Dipentyl phthalate
0.378622	Dipentyl phthalate
0.596323	Dipentyl phthalate
0.596435	Dipentyl phthalate
0.578025	Dipentyl phthalate
0.555552	Dipentyl phthalate
0.464746	Dipentyl phthalate
0.512856	Dipentyl phthalate
0.715674	Dipentyl phthalate
0.576525	Dipentyl phthalate
0.413262	Dipentyl phthalate
0.145449	Dipentyl phthalate
0.251517	Dipentyl phthalate
0.176377	Dipentyl phthalate
0.624974	Dipentyl phthalate
0.709238	Dipentyl phthalate
0.584412	Dipentyl phthalate
0.653491	Dipentyl phthalate
0.63206	Dipentyl phthalate
0.471618	Dipentyl phthalate
0.42919	Dipentyl phthalate
0.51192	Dipentyl phthalate
0.540124	Dipentyl phthalate
0.62388	Dipentyl phthalate
0.529071	Dipentyl phthalate
0.945964	Dipentyl phthalate
0.435103	Dipentyl phthalate
0.637774	Dipentyl phthalate
0.488405	Dipentyl phthalate
0.419604	Dipentyl phthalate
0.492907	Dipentyl phthalate
2.93179	Hexadecamethylcyclooctasiloxane (D8)
3.72818	Hexadecamethylcyclooctasiloxane (D8)
3.16641	Hexadecamethylcyclooctasiloxane (D8)
3.042	Hexadecamethylcyclooctasiloxane (D8)
2.68468	Hexadecamethylcyclooctasiloxane (D8)
2.63204	Hexadecamethylcyclooctasiloxane (D8)
2.15218	Hexadecamethylcyclooctasiloxane (D8)
3.09974	Hexadecamethylcyclooctasiloxane (D8)
3.2294	Hexadecamethylcyclooctasiloxane (D8)
3.40397	Hexadecamethylcyclooctasiloxane (D8)
3.39859	Hexadecamethylcyclooctasiloxane (D8)
2.87516	Hexadecamethylcyclooctasiloxane (D8)
1.72725	Hexadecamethylcyclooctasiloxane (D8)
1.67272	Hexadecamethylcyclooctasiloxane (D8)
0.828196	Hexadecamethylcyclooctasiloxane (D8)
1.66505	Hexadecamethylcyclooctasiloxane (D8)
2.91049	Hexadecamethylcyclooctasiloxane (D8)
3.55817	Hexadecamethylcyclooctasiloxane (D8)
4.10312	Hexadecamethylcyclooctasiloxane (D8)
3.99595	Hexadecamethylcyclooctasiloxane (D8)
4.65467	Hexadecamethylcyclooctasiloxane (D8)
3.66383	Hexadecamethylcyclooctasiloxane (D8)
3.80152	Hexadecamethylcyclooctasiloxane (D8)
3.65681	Hexadecamethylcyclooctasiloxane (D8)
3.62046	Hexadecamethylcyclooctasiloxane (D8)
3.03208	Hexadecamethylcyclooctasiloxane (D8)
4.59433	Hexadecamethylcyclooctasiloxane (D8)
3.03435	Hexadecamethylcyclooctasiloxane (D8)
3.396	Hexadecamethylcyclooctasiloxane (D8)
3.69679	Hexadecamethylcyclooctasiloxane (D8)
4.5545	Hexadecamethylcyclooctasiloxane (D8)
3.55182	Hexadecamethylcyclooctasiloxane (D8)
4.02686	Hexadecamethylcyclooctasiloxane (D8)
3.00531	Hexadecamethylcyclooctasiloxane (D8)
4.03956	Hexadecamethylcyclooctasiloxane (D8)
3.86941	Hexadecamethylcyclooctasiloxane (D8)
4.48779	Hexadecamethylcyclooctasiloxane (D8)
3.81965	Hexadecamethylcyclooctasiloxane (D8)
4.6738	Hexadecamethylcyclooctasiloxane (D8)
4.2049	Hexadecamethylcyclooctasiloxane (D8)
3.14114	Hexadecamethylcyclooctasiloxane (D8)
4.23397	Hexadecamethylcyclooctasiloxane (D8)
3.08692	Hexadecamethylcyclooctasiloxane (D8)
2.96294	Hexadecamethylcyclooctasiloxane (D8)
3.00496	Hexadecamethylcyclooctasiloxane (D8)
3.5214	Hexadecamethylcyclooctasiloxane (D8)
2.41101	Hexadecamethylcyclooctasiloxane (D8)
2.76182	Hexadecamethylcyclooctasiloxane (D8)
2.76149	Hexadecamethylcyclooctasiloxane (D8)
2.86147	Hexadecamethylcyclooctasiloxane (D8)
3.74924	Hexadecamethylcyclooctasiloxane (D8)
3.58108	Hexadecamethylcyclooctasiloxane (D8)
3.47423	Hexadecamethylcyclooctasiloxane (D8)
3.0826	Hexadecamethylcyclooctasiloxane (D8)
3.78423	Hexadecamethylcyclooctasiloxane (D8)
3.7459	Hexadecamethylcyclooctasiloxane (D8)
3.55116	Hexadecamethylcyclooctasiloxane (D8)
2.79774	Hexadecamethylcyclooctasiloxane (D8)
3.60247	Hexadecamethylcyclooctasiloxane (D8)
2.76425	Hexadecamethylcyclooctasiloxane (D8)
4.00229	Hexadecamethylcyclooctasiloxane (D8)
3.83794	Hexadecamethylcyclooctasiloxane (D8)
3.46966	Hexadecamethylcyclooctasiloxane (D8)
3.23657	Hexadecamethylcyclooctasiloxane (D8)
3.00949	Hexadecamethylcyclooctasiloxane (D8)
2.72873	Hexadecamethylcyclooctasiloxane (D8)
3.25334	Hexadecamethylcyclooctasiloxane (D8)
2.93102	Hexadecamethylcyclooctasiloxane (D8)
3.03731	Hexadecamethylcyclooctasiloxane (D8)
2.8571	Hexadecamethylcyclooctasiloxane (D8)
3.49712	Hexadecamethylcyclooctasiloxane (D8)
3.7328	Hexadecamethylcyclooctasiloxane (D8)
3.36489	Hexadecamethylcyclooctasiloxane (D8)
4.31899	Hexadecamethylcyclooctasiloxane (D8)
3.25791	Hexadecamethylcyclooctasiloxane (D8)
3.28902	Hexadecamethylcyclooctasiloxane (D8)
5.29162	Hexadecamethylcyclooctasiloxane (D8)
3.27988	Hexadecamethylcyclooctasiloxane (D8)
3.11454	Hexadecamethylcyclooctasiloxane (D8)
5.04183	Hexadecamethylcyclooctasiloxane (D8)
4.7166	Hexadecamethylcyclooctasiloxane (D8)
4.94786	Hexadecamethylcyclooctasiloxane (D8)
5.27692	Hexadecamethylcyclooctasiloxane (D8)
4.92143	Hexadecamethylcyclooctasiloxane (D8)
2.22126	Hexadecamethylcyclooctasiloxane (D8)
2.52015	Hexadecamethylcyclooctasiloxane (D8)
2.94362	Hexadecamethylcyclooctasiloxane (D8)
3.22524	Hexadecamethylcyclooctasiloxane (D8)
3.6508	Hexadecamethylcyclooctasiloxane (D8)
2.99417	Hexadecamethylcyclooctasiloxane (D8)
3.01455	Hexadecamethylcyclooctasiloxane (D8)
2.96822	Hexadecamethylcyclooctasiloxane (D8)
5.67854	Hexadecamethylcyclooctasiloxane (D8)
1.9773	Hexadecamethylcyclooctasiloxane (D8)
2.06794	Hexadecamethylcyclooctasiloxane (D8)
1.95759	Hexadecamethylcyclooctasiloxane (D8)
2.04504	Hexadecamethylcyclooctasiloxane (D8)
2.18902	Hexadecamethylcyclooctasiloxane (D8)
2.15255	Hexadecamethylcyclooctasiloxane (D8)
2.16093	Hexadecamethylcyclooctasiloxane (D8)
5.72107	Hexadecamethylcyclooctasiloxane (D8)
2.00818	Hexadecamethylcyclooctasiloxane (D8)
5.30585	Hexadecamethylcyclooctasiloxane (D8)
3.16947	Hexadecamethylcyclooctasiloxane (D8)
3.38438	Hexadecamethylcyclooctasiloxane (D8)
3.34697	Hexadecamethylcyclooctasiloxane (D8)
3.49662	Hexadecamethylcyclooctasiloxane (D8)
4.35597	Hexadecamethylcyclooctasiloxane (D8)
5.85621	Hexadecamethylcyclooctasiloxane (D8)
3.31578	Hexadecamethylcyclooctasiloxane (D8)
3.0163	Hexadecamethylcyclooctasiloxane (D8)
5.03457	Hexadecamethylcyclooctasiloxane (D8)
2.33428	Hexadecamethylcyclooctasiloxane (D8)
2.45228	Hexadecamethylcyclooctasiloxane (D8)
2.78454	Hexadecamethylcyclooctasiloxane (D8)
1.9994	Hexadecamethylcyclooctasiloxane (D8)
5.77109	Hexadecamethylcyclooctasiloxane (D8)
6.53962	Hexadecamethylcyclooctasiloxane (D8)
4.10597	Hexadecamethylcyclooctasiloxane (D8)
4.39119	Hexadecamethylcyclooctasiloxane (D8)
3.68161	Hexadecamethylcyclooctasiloxane (D8)
3.56323	Hexadecamethylcyclooctasiloxane (D8)
3.64048	Hexadecamethylcyclooctasiloxane (D8)
3.13663	Hexadecamethylcyclooctasiloxane (D8)
3.71647	Hexadecamethylcyclooctasiloxane (D8)
3.73742	Hexadecamethylcyclooctasiloxane (D8)
3.48988	Hexadecamethylcyclooctasiloxane (D8)
8.4764	Hexadecamethylcyclooctasiloxane (D8)
3.6657	Hexadecamethylcyclooctasiloxane (D8)
2.97758	Hexadecamethylcyclooctasiloxane (D8)
2.41729	Hexadecamethylcyclooctasiloxane (D8)
2.28914	Hexadecamethylcyclooctasiloxane (D8)
3.57498	Hexadecamethylcyclooctasiloxane (D8)
2.58055	Irganox 1098
3.086	Irganox 1098
2.34026	Irganox 1098
2.19945	Irganox 1098
2.04304	Irganox 1098
2.00298	Irganox 1098
1.45995	Irganox 1098
2.48366	Irganox 1098
2.15373	Irganox 1098
2.29834	Irganox 1098
2.41161	Irganox 1098
1.94907	Irganox 1098
1.1183	Irganox 1098
1.05362	Irganox 1098
1.72225	Irganox 1098
1.57669	Irganox 1098
2.11014	Irganox 1098
2.51354	Irganox 1098
2.76866	Irganox 1098
2.54592	Irganox 1098
3.06811	Irganox 1098
3.21203	Irganox 1098
2.89388	Irganox 1098
2.32572	Irganox 1098
2.37909	Irganox 1098
1.98718	Irganox 1098
3.05664	Irganox 1098
1.97851	Irganox 1098
2.93128	Irganox 1098
2.44153	Irganox 1098
2.71382	Irganox 1098
3.36854	Irganox 1098
2.76894	Irganox 1098
3.61843	Irganox 1098
3.31249	Irganox 1098
2.93604	Irganox 1098
2.88628	Irganox 1098
2.78946	Irganox 1098
3.23996	Irganox 1098
2.32441	Irganox 1098
2.23905	Irganox 1098
2.80005	Irganox 1098
3.02789	Irganox 1098
1.95043	Irganox 1098
2.03608	Irganox 1098
2.76845	Irganox 1098
2.03134	Irganox 1098
1.8625	Irganox 1098
1.86954	Irganox 1098
2.12429	Irganox 1098
2.77664	Irganox 1098
2.64539	Irganox 1098
2.43724	Irganox 1098
2.10862	Irganox 1098
2.76618	Irganox 1098
2.88262	Irganox 1098
2.59709	Irganox 1098
1.99579	Irganox 1098
2.46912	Irganox 1098
2.29515	Irganox 1098
2.99238	Irganox 1098
2.52076	Irganox 1098
2.30115	Irganox 1098
2.06695	Irganox 1098
2.07347	Irganox 1098
2.06049	Irganox 1098
2.07623	Irganox 1098
2.0158	Irganox 1098
2.19252	Irganox 1098
2.18484	Irganox 1098
2.70146	Irganox 1098
2.92812	Irganox 1098
2.59164	Irganox 1098
3.27089	Irganox 1098
2.39715	Irganox 1098
2.36922	Irganox 1098
3.79592	Irganox 1098
1.99996	Irganox 1098
2.52462	Irganox 1098
4.97417	Irganox 1098
3.83329	Irganox 1098
3.7929	Irganox 1098
3.99419	Irganox 1098
3.22862	Irganox 1098
1.37038	Irganox 1098
1.5271	Irganox 1098
1.96313	Irganox 1098
2.8313	Irganox 1098
3.30163	Irganox 1098
2.0845	Irganox 1098
1.94349	Irganox 1098
2.02284	Irganox 1098
4.25399	Irganox 1098
1.07937	Irganox 1098
1.13728	Irganox 1098
1.98296	Irganox 1098
1.49532	Irganox 1098
1.54457	Irganox 1098
1.35117	Irganox 1098
1.55608	Irganox 1098
2.07546	Irganox 1098
3.58345	Irganox 1098
1.82069	Irganox 1098
3.24841	Irganox 1098
2.22463	Irganox 1098
2.55691	Irganox 1098
2.5629	Irganox 1098
2.64867	Irganox 1098
3.06534	Irganox 1098
3.8909	Irganox 1098
2.53038	Irganox 1098
3.69196	Irganox 1098
2.95778	Irganox 1098
1.13619	Irganox 1098
2.05432	Irganox 1098
1.81229	Irganox 1098
1.03762	Irganox 1098
3.65348	Irganox 1098
3.90141	Irganox 1098
3.09145	Irganox 1098
2.84115	Irganox 1098
2.55332	Irganox 1098
2.36425	Irganox 1098
2.32811	Irganox 1098
2.34347	Irganox 1098
2.53108	Irganox 1098
2.02133	Irganox 1098
2.46815	Irganox 1098
5.51579	Irganox 1098
2.44439	Irganox 1098
1.73987	Irganox 1098
1.45386	Irganox 1098
0.742473	Irganox 1098
2.50667	Irganox 1098
2.95591	N-Lauryldiethanolamine
1.96508	N-Lauryldiethanolamine
2.41926	N-Lauryldiethanolamine
2.39675	N-Lauryldiethanolamine
1.40719	N-Lauryldiethanolamine
1.37959	N-Lauryldiethanolamine
1.78791	N-Lauryldiethanolamine
2.47723	N-Lauryldiethanolamine
2.69283	N-Lauryldiethanolamine
3.06695	N-Lauryldiethanolamine
2.99548	N-Lauryldiethanolamine
2.44314	N-Lauryldiethanolamine
1.92806	N-Lauryldiethanolamine
1.68024	N-Lauryldiethanolamine
2.35519	N-Lauryldiethanolamine
1.93318	N-Lauryldiethanolamine
2.2961	N-Lauryldiethanolamine
2.78776	N-Lauryldiethanolamine
3.05976	N-Lauryldiethanolamine
2.88919	N-Lauryldiethanolamine
3.2318	N-Lauryldiethanolamine
1.84179	N-Lauryldiethanolamine
2.99941	N-Lauryldiethanolamine
2.31523	N-Lauryldiethanolamine
2.49168	N-Lauryldiethanolamine
2.26251	N-Lauryldiethanolamine
2.70854	N-Lauryldiethanolamine
2.19456	N-Lauryldiethanolamine
3.07862	N-Lauryldiethanolamine
2.33887	N-Lauryldiethanolamine
2.32957	N-Lauryldiethanolamine
3.30905	N-Lauryldiethanolamine
3.14709	N-Lauryldiethanolamine
3.58755	N-Lauryldiethanolamine
3.08324	N-Lauryldiethanolamine
3.02011	N-Lauryldiethanolamine
2.78251	N-Lauryldiethanolamine
2.90246	N-Lauryldiethanolamine
2.74729	N-Lauryldiethanolamine
2.78822	N-Lauryldiethanolamine
1.70615	N-Lauryldiethanolamine
2.57558	N-Lauryldiethanolamine
3.1414	N-Lauryldiethanolamine
1.92486	N-Lauryldiethanolamine
1.82185	N-Lauryldiethanolamine
2.16659	N-Lauryldiethanolamine
2.53987	N-Lauryldiethanolamine
2.40436	N-Lauryldiethanolamine
2.20911	N-Lauryldiethanolamine
2.02434	N-Lauryldiethanolamine
2.85243	N-Lauryldiethanolamine
2.82715	N-Lauryldiethanolamine
2.10049	N-Lauryldiethanolamine
2.24344	N-Lauryldiethanolamine
2.86724	N-Lauryldiethanolamine
2.51416	N-Lauryldiethanolamine
2.81231	N-Lauryldiethanolamine
2.1105	N-Lauryldiethanolamine
2.30354	N-Lauryldiethanolamine
1.75694	N-Lauryldiethanolamine
2.73007	N-Lauryldiethanolamine
2.5542	N-Lauryldiethanolamine
2.23473	N-Lauryldiethanolamine
2.02979	N-Lauryldiethanolamine
1.79443	N-Lauryldiethanolamine
1.68334	N-Lauryldiethanolamine
1.84052	N-Lauryldiethanolamine
2.41813	N-Lauryldiethanolamine
2.27797	N-Lauryldiethanolamine
2.14431	N-Lauryldiethanolamine
1.88528	N-Lauryldiethanolamine
1.8679	N-Lauryldiethanolamine
2.26314	N-Lauryldiethanolamine
2.8878	N-Lauryldiethanolamine
2.11747	N-Lauryldiethanolamine
2.11928	N-Lauryldiethanolamine
3.5186	N-Lauryldiethanolamine
2.1328	N-Lauryldiethanolamine
1.15955	N-Lauryldiethanolamine
1.5299	N-Lauryldiethanolamine
3.5193	N-Lauryldiethanolamine
3.58556	N-Lauryldiethanolamine
3.51204	N-Lauryldiethanolamine
2.40315	N-Lauryldiethanolamine
2.15264	N-Lauryldiethanolamine
2.22932	N-Lauryldiethanolamine
2.06616	N-Lauryldiethanolamine
1.07351	N-Lauryldiethanolamine
1.09375	N-Lauryldiethanolamine
2.37636	N-Lauryldiethanolamine
2.09682	N-Lauryldiethanolamine
1.91071	N-Lauryldiethanolamine
2.53564	N-Lauryldiethanolamine
1.70073	N-Lauryldiethanolamine
1.44618	N-Lauryldiethanolamine
1.75529	N-Lauryldiethanolamine
1.73767	N-Lauryldiethanolamine
1.77682	N-Lauryldiethanolamine
1.9049	N-Lauryldiethanolamine
1.89228	N-Lauryldiethanolamine
4.12926	N-Lauryldiethanolamine
1.94682	N-Lauryldiethanolamine
4.12553	N-Lauryldiethanolamine
2.46603	N-Lauryldiethanolamine
3.10572	N-Lauryldiethanolamine
3.0563	N-Lauryldiethanolamine
3.47678	N-Lauryldiethanolamine
3.23583	N-Lauryldiethanolamine
3.3933	N-Lauryldiethanolamine
3.04731	N-Lauryldiethanolamine
3.36519	N-Lauryldiethanolamine
3.13789	N-Lauryldiethanolamine
2.2291	N-Lauryldiethanolamine
2.09556	N-Lauryldiethanolamine
2.10127	N-Lauryldiethanolamine
2.13815	N-Lauryldiethanolamine
2.59441	N-Lauryldiethanolamine
3.15571	N-Lauryldiethanolamine
3.02395	N-Lauryldiethanolamine
2.96575	N-Lauryldiethanolamine
2.80827	N-Lauryldiethanolamine
2.37485	N-Lauryldiethanolamine
2.26749	N-Lauryldiethanolamine
2.28293	N-Lauryldiethanolamine
2.82129	N-Lauryldiethanolamine
2.26639	N-Lauryldiethanolamine
2.75405	N-Lauryldiethanolamine
6.20314	N-Lauryldiethanolamine
2.64817	N-Lauryldiethanolamine
2.32213	N-Lauryldiethanolamine
2.15157	N-Lauryldiethanolamine
1.8022	N-Lauryldiethanolamine
2.21842	N-Lauryldiethanolamine
0.53659	Oleamide
0.609138	Oleamide
0.310535	Oleamide
0.0814907	Oleamide
0.315625	Oleamide
0.392016	Oleamide
0.307755	Oleamide
0.446722	Oleamide
0.402914	Oleamide
0.136822	Oleamide
0.223901	Oleamide
0.178345	Oleamide
0.477196	Oleamide
0.219567	Oleamide
0.365296	Oleamide
0.397433	Oleamide
0.449302	Oleamide
0.269399	Oleamide
0.709402	Oleamide
0.14193	Oleamide
0.358197	Oleamide
0.352836	Oleamide
0.433028	Oleamide
0.34846	Oleamide
0.214862	Oleamide
0.339984	Oleamide
0.203593	Oleamide
0.153982	Oleamide
0.215935	Oleamide
0.2755	Oleamide
0.459241	Oleamide
0.620218	Oleamide
0.320743	Oleamide
0.470474	Oleamide
0.26007	Oleamide
0.379274	Oleamide
0.216768	Oleamide
0.330285	Oleamide
0.171852	Oleamide
0.31426	Oleamide
0.483443	Oleamide
0.138012	Oleamide
0.129262	Oleamide
0.151887	Oleamide
0.20828	Oleamide
0.319882	Oleamide
0.322822	Oleamide
0.277874	Oleamide
0.469181	Oleamide
0.373966	Oleamide
0.243537	Oleamide
0.315558	Oleamide
0.45155	Oleamide
0.33849	Oleamide
0.312552	Oleamide
0.424379	Oleamide
0.3923	Oleamide
0.397156	Oleamide
0.509674	Oleamide
0.336864	Oleamide
0.346875	Oleamide
0.297723	Oleamide
0.20192	Oleamide
0.186695	Oleamide
0.280932	Oleamide
0.373959	Oleamide
0.354028	Oleamide
0.324782	Oleamide
0.247041	Oleamide
0.235225	Oleamide
0.402988	Oleamide
0.546488	Oleamide
0.372534	Oleamide
0.199016	Oleamide
0.748629	Oleamide
0.485193	Oleamide
0.073633	Oleamide
0.122258	Oleamide
0.459551	Oleamide
0.517993	Oleamide
0.416518	Oleamide
0.280503	Oleamide
0.182694	Oleamide
0.239532	Oleamide
0.320463	Oleamide
0.156251	Oleamide
0.0623582	Oleamide
0.063978	Oleamide
0.367245	Oleamide
0.219444	Oleamide
0.308154	Oleamide
0.251571	Oleamide
0.347113	Oleamide
0.185565	Oleamide
0.471256	Oleamide
0.235071	Oleamide
0.228729	Oleamide
0.384547	Oleamide
0.334348	Oleamide
0.44614	Oleamide
0.351424	Oleamide
0.415888	Oleamide
0.441248	Oleamide
0.263036	Oleamide
0.559488	Oleamide
0.55818	Oleamide
0.483784	Oleamide
0.718379	Oleamide
0.638801	Oleamide
0.652488	Oleamide
1.12734	Oleamide
0.788916	Oleamide
0.0885577	Oleamide
0.131653	Oleamide
0.329131	Oleamide
-0.0819045	Oleamide
0.721798	Oleamide
0.773168	Oleamide
0.652078	Oleamide
0.7652	Oleamide
0.454397	Oleamide
0.458546	Oleamide
0.45384	Oleamide
0.464431	Oleamide
0.620118	Oleamide
0.4432	Oleamide
0.521262	Oleamide
0.58871	Oleamide
0.477654	Oleamide
0.476171	Oleamide
0.317697	Oleamide
0.338866	Oleamide
0.653751	Oleamide
1.13041	Tetra(ethylene glycol) diacrylate
1.19472	Tetra(ethylene glycol) diacrylate
1.12946	Tetra(ethylene glycol) diacrylate
1.0491	Tetra(ethylene glycol) diacrylate
1.29243	Tetra(ethylene glycol) diacrylate
1.26709	Tetra(ethylene glycol) diacrylate
0.921935	Tetra(ethylene glycol) diacrylate
1.08758	Tetra(ethylene glycol) diacrylate
1.2439	Tetra(ethylene glycol) diacrylate
1.08149	Tetra(ethylene glycol) diacrylate
1.0755	Tetra(ethylene glycol) diacrylate
1.14776	Tetra(ethylene glycol) diacrylate
0.916516	Tetra(ethylene glycol) diacrylate
0.88983	Tetra(ethylene glycol) diacrylate
0.905596	Tetra(ethylene glycol) diacrylate
1.02678	Tetra(ethylene glycol) diacrylate
0.978565	Tetra(ethylene glycol) diacrylate
1.14286	Tetra(ethylene glycol) diacrylate
1.27042	Tetra(ethylene glycol) diacrylate
1.27546	Tetra(ethylene glycol) diacrylate
1.28228	Tetra(ethylene glycol) diacrylate
1.67151	Tetra(ethylene glycol) diacrylate
1.21841	Tetra(ethylene glycol) diacrylate
1.22499	Tetra(ethylene glycol) diacrylate
1.25877	Tetra(ethylene glycol) diacrylate
1.1497	Tetra(ethylene glycol) diacrylate
1.5019	Tetra(ethylene glycol) diacrylate
1.14727	Tetra(ethylene glycol) diacrylate
1.85881	Tetra(ethylene glycol) diacrylate
1.36608	Tetra(ethylene glycol) diacrylate
1.20722	Tetra(ethylene glycol) diacrylate
1.51454	Tetra(ethylene glycol) diacrylate
1.16875	Tetra(ethylene glycol) diacrylate
1.28327	Tetra(ethylene glycol) diacrylate
1.36313	Tetra(ethylene glycol) diacrylate
1.23577	Tetra(ethylene glycol) diacrylate
1.33636	Tetra(ethylene glycol) diacrylate
1.19659	Tetra(ethylene glycol) diacrylate
1.45519	Tetra(ethylene glycol) diacrylate
1.18253	Tetra(ethylene glycol) diacrylate
2.12173	Tetra(ethylene glycol) diacrylate
1.21609	Tetra(ethylene glycol) diacrylate
1.21029	Tetra(ethylene glycol) diacrylate
1.25306	Tetra(ethylene glycol) diacrylate
1.18904	Tetra(ethylene glycol) diacrylate
1.84293	Tetra(ethylene glycol) diacrylate
1.30264	Tetra(ethylene glycol) diacrylate
1.12816	Tetra(ethylene glycol) diacrylate
1.12563	Tetra(ethylene glycol) diacrylate
1.19714	Tetra(ethylene glycol) diacrylate
1.18596	Tetra(ethylene glycol) diacrylate
1.13784	Tetra(ethylene glycol) diacrylate
1.15386	Tetra(ethylene glycol) diacrylate
1.16957	Tetra(ethylene glycol) diacrylate
1.1356	Tetra(ethylene glycol) diacrylate
1.17666	Tetra(ethylene glycol) diacrylate
1.19686	Tetra(ethylene glycol) diacrylate
1.05005	Tetra(ethylene glycol) diacrylate
1.17698	Tetra(ethylene glycol) diacrylate
0.97588	Tetra(ethylene glycol) diacrylate
1.11813	Tetra(ethylene glycol) diacrylate
1.14013	Tetra(ethylene glycol) diacrylate
1.29731	Tetra(ethylene glycol) diacrylate
1.19101	Tetra(ethylene glycol) diacrylate
1.27739	Tetra(ethylene glycol) diacrylate
1.30395	Tetra(ethylene glycol) diacrylate
1.31673	Tetra(ethylene glycol) diacrylate
1.0872	Tetra(ethylene glycol) diacrylate
1.10124	Tetra(ethylene glycol) diacrylate
1.15836	Tetra(ethylene glycol) diacrylate
1.83464	Tetra(ethylene glycol) diacrylate
1.34845	Tetra(ethylene glycol) diacrylate
1.2178	Tetra(ethylene glycol) diacrylate
1.20803	Tetra(ethylene glycol) diacrylate
1.14417	Tetra(ethylene glycol) diacrylate
1.22303	Tetra(ethylene glycol) diacrylate
1.36922	Tetra(ethylene glycol) diacrylate
1.06195	Tetra(ethylene glycol) diacrylate
1.48841	Tetra(ethylene glycol) diacrylate
1.67271	Tetra(ethylene glycol) diacrylate
1.37505	Tetra(ethylene glycol) diacrylate
1.37455	Tetra(ethylene glycol) diacrylate
1.33138	Tetra(ethylene glycol) diacrylate
1.2219	Tetra(ethylene glycol) diacrylate
1.11432	Tetra(ethylene glycol) diacrylate
1.05317	Tetra(ethylene glycol) diacrylate
1.66932	Tetra(ethylene glycol) diacrylate
1.52888	Tetra(ethylene glycol) diacrylate
1.65127	Tetra(ethylene glycol) diacrylate
1.10258	Tetra(ethylene glycol) diacrylate
1.15104	Tetra(ethylene glycol) diacrylate
1.04245	Tetra(ethylene glycol) diacrylate
1.39383	Tetra(ethylene glycol) diacrylate
0.876046	Tetra(ethylene glycol) diacrylate
0.934119	Tetra(ethylene glycol) diacrylate
0.979295	Tetra(ethylene glycol) diacrylate
1.01512	Tetra(ethylene glycol) diacrylate
1.03453	Tetra(ethylene glycol) diacrylate
0.97059	Tetra(ethylene glycol) diacrylate
0.978254	Tetra(ethylene glycol) diacrylate
1.30014	Tetra(ethylene glycol) diacrylate
0.965442	Tetra(ethylene glycol) diacrylate
1.26221	Tetra(ethylene glycol) diacrylate
1.12352	Tetra(ethylene glycol) diacrylate
1.19783	Tetra(ethylene glycol) diacrylate
1.19734	Tetra(ethylene glycol) diacrylate
1.2032	Tetra(ethylene glycol) diacrylate
1.2492	Tetra(ethylene glycol) diacrylate
1.33062	Tetra(ethylene glycol) diacrylate
1.24086	Tetra(ethylene glycol) diacrylate
1.24299	Tetra(ethylene glycol) diacrylate
1.25027	Tetra(ethylene glycol) diacrylate
1.05375	Tetra(ethylene glycol) diacrylate
1.18881	Tetra(ethylene glycol) diacrylate
1.09745	Tetra(ethylene glycol) diacrylate
1.01119	Tetra(ethylene glycol) diacrylate
1.4439	Tetra(ethylene glycol) diacrylate
1.51578	Tetra(ethylene glycol) diacrylate
1.28708	Tetra(ethylene glycol) diacrylate
1.25256	Tetra(ethylene glycol) diacrylate
1.18373	Tetra(ethylene glycol) diacrylate
1.09463	Tetra(ethylene glycol) diacrylate
1.10847	Tetra(ethylene glycol) diacrylate
1.05254	Tetra(ethylene glycol) diacrylate
1.19621	Tetra(ethylene glycol) diacrylate
1.16027	Tetra(ethylene glycol) diacrylate
1.16337	Tetra(ethylene glycol) diacrylate
2.98943	Tetra(ethylene glycol) diacrylate
1.12778	Tetra(ethylene glycol) diacrylate
1.03626	Tetra(ethylene glycol) diacrylate
1.04002	Tetra(ethylene glycol) diacrylate
1.07025	Tetra(ethylene glycol) diacrylate
1.24066	Tetra(ethylene glycol) diacrylate
0.648143	Tetraethylene glycol
0.680854	Tetraethylene glycol
0.812189	Tetraethylene glycol
0.744387	Tetraethylene glycol
1.04009	Tetraethylene glycol
1.0197	Tetraethylene glycol
0.659354	Tetraethylene glycol
0.659361	Tetraethylene glycol
0.682385	Tetraethylene glycol
0.72404	Tetraethylene glycol
0.705893	Tetraethylene glycol
0.696571	Tetraethylene glycol
0.727301	Tetraethylene glycol
0.757554	Tetraethylene glycol
0.761341	Tetraethylene glycol
0.627637	Tetraethylene glycol
0.680243	Tetraethylene glycol
0.589112	Tetraethylene glycol
0.759719	Tetraethylene glycol
0.707508	Tetraethylene glycol
0.804994	Tetraethylene glycol
0.762889	Tetraethylene glycol
1.14894	Tetraethylene glycol
0.711243	Tetraethylene glycol
0.724609	Tetraethylene glycol
0.659063	Tetraethylene glycol
0.726821	Tetraethylene glycol
0.858115	Tetraethylene glycol
0.740251	Tetraethylene glycol
1.21437	Tetraethylene glycol
0.878616	Tetraethylene glycol
0.7414	Tetraethylene glycol
0.82778	Tetraethylene glycol
0.673492	Tetraethylene glycol
0.591438	Tetraethylene glycol
0.671902	Tetraethylene glycol
0.657285	Tetraethylene glycol
0.688539	Tetraethylene glycol
0.573787	Tetraethylene glycol
0.789495	Tetraethylene glycol
0.638517	Tetraethylene glycol
1.27189	Tetraethylene glycol
0.662409	Tetraethylene glycol
0.612073	Tetraethylene glycol
0.813239	Tetraethylene glycol
0.819739	Tetraethylene glycol
1.11266	Tetraethylene glycol
0.736291	Tetraethylene glycol
0.750378	Tetraethylene glycol
0.75141	Tetraethylene glycol
0.709118	Tetraethylene glycol
0.516035	Tetraethylene glycol
0.582353	Tetraethylene glycol
0.703704	Tetraethylene glycol
0.690836	Tetraethylene glycol
0.553623	Tetraethylene glycol
0.667794	Tetraethylene glycol
0.620095	Tetraethylene glycol
0.594847	Tetraethylene glycol
0.611819	Tetraethylene glycol
0.628441	Tetraethylene glycol
0.612512	Tetraethylene glycol
0.635221	Tetraethylene glycol
0.686351	Tetraethylene glycol
0.71695	Tetraethylene glycol
0.719343	Tetraethylene glycol
0.749833	Tetraethylene glycol
0.780158	Tetraethylene glycol
0.786402	Tetraethylene glycol
0.7049	Tetraethylene glycol
0.669749	Tetraethylene glycol
0.691002	Tetraethylene glycol
1.1438	Tetraethylene glycol
0.741134	Tetraethylene glycol
0.674349	Tetraethylene glycol
0.652561	Tetraethylene glycol
0.665781	Tetraethylene glycol
0.713602	Tetraethylene glycol
0.581934	Tetraethylene glycol
0.624415	Tetraethylene glycol
0.900115	Tetraethylene glycol
0.794256	Tetraethylene glycol
0.592964	Tetraethylene glycol
0.58192	Tetraethylene glycol
0.614995	Tetraethylene glycol
0.690634	Tetraethylene glycol
0.760412	Tetraethylene glycol
0.685487	Tetraethylene glycol
1.08915	Tetraethylene glycol
1.16442	Tetraethylene glycol
1.03256	Tetraethylene glycol
0.71547	Tetraethylene glycol
0.689715	Tetraethylene glycol
0.635758	Tetraethylene glycol
0.7291	Tetraethylene glycol
0.69765	Tetraethylene glycol
0.732213	Tetraethylene glycol
0.72163	Tetraethylene glycol
0.754606	Tetraethylene glycol
0.739323	Tetraethylene glycol
0.705828	Tetraethylene glycol
0.718794	Tetraethylene glycol
0.582327	Tetraethylene glycol
0.711408	Tetraethylene glycol
0.495716	Tetraethylene glycol
0.694291	Tetraethylene glycol
0.684283	Tetraethylene glycol
0.694497	Tetraethylene glycol
0.698899	Tetraethylene glycol
0.640948	Tetraethylene glycol
0.536154	Tetraethylene glycol
0.521304	Tetraethylene glycol
0.547356	Tetraethylene glycol
0.548692	Tetraethylene glycol
0.473123	Tetraethylene glycol
0.70233	Tetraethylene glycol
0.681874	Tetraethylene glycol
0.871977	Tetraethylene glycol
0.81279	Tetraethylene glycol
0.773655	Tetraethylene glycol
0.657632	Tetraethylene glycol
0.606269	Tetraethylene glycol
0.593815	Tetraethylene glycol
0.547854	Tetraethylene glycol
0.557696	Tetraethylene glycol
0.558543	Tetraethylene glycol
0.596946	Tetraethylene glycol
0.56666	Tetraethylene glycol
0.587738	Tetraethylene glycol
1.37207	Tetraethylene glycol
0.564451	Tetraethylene glycol
0.581434	Tetraethylene glycol
0.609734	Tetraethylene glycol
0.637395	Tetraethylene glycol
0.525915	Tetraethylene glycol
0.763802	Triethyl citrate
0.83675	Triethyl citrate
0.894644	Triethyl citrate
0.763345	Triethyl citrate
0.658394	Triethyl citrate
0.645484	Triethyl citrate
0.75045	Triethyl citrate
0.809895	Triethyl citrate
0.834205	Triethyl citrate
0.755842	Triethyl citrate
0.782328	Triethyl citrate
0.720109	Triethyl citrate
0.686351	Triethyl citrate
0.656947	Triethyl citrate
0.728812	Triethyl citrate
0.75456	Triethyl citrate
0.690672	Triethyl citrate
0.814015	Triethyl citrate
0.882929	Triethyl citrate
0.837657	Triethyl citrate
0.909769	Triethyl citrate
0.828604	Triethyl citrate
0.846492	Triethyl citrate
0.86748	Triethyl citrate
0.920861	Triethyl citrate
0.809587	Triethyl citrate
0.982373	Triethyl citrate
0.807791	Triethyl citrate
1.08997	Triethyl citrate
0.874902	Triethyl citrate
0.882535	Triethyl citrate
1.01989	Triethyl citrate
0.91715	Triethyl citrate
0.91432	Triethyl citrate
0.887176	Triethyl citrate
0.926136	Triethyl citrate
0.917455	Triethyl citrate
0.939947	Triethyl citrate
0.966229	Triethyl citrate
0.799441	Triethyl citrate
1.08758	Triethyl citrate
0.856782	Triethyl citrate
0.902074	Triethyl citrate
0.883219	Triethyl citrate
0.817971	Triethyl citrate
1.18873	Triethyl citrate
0.902353	Triethyl citrate
0.799887	Triethyl citrate
0.790868	Triethyl citrate
0.799818	Triethyl citrate
0.864857	Triethyl citrate
0.771506	Triethyl citrate
0.798818	Triethyl citrate
0.834177	Triethyl citrate
0.812003	Triethyl citrate
0.887676	Triethyl citrate
0.855563	Triethyl citrate
0.752763	Triethyl citrate
0.88793	Triethyl citrate
0.7527	Triethyl citrate
0.927358	Triethyl citrate
0.887411	Triethyl citrate
0.803736	Triethyl citrate
0.999197	Triethyl citrate
0.743452	Triethyl citrate
1.15296	Triethyl citrate
0.711819	Triethyl citrate
0.728202	Triethyl citrate
0.70971	Triethyl citrate
0.800228	Triethyl citrate
0.748947	Triethyl citrate
1.08238	Triethyl citrate
0.752127	Triethyl citrate
0.948801	Triethyl citrate
0.920806	Triethyl citrate
0.7149	Triethyl citrate
0.713318	Triethyl citrate
0.891802	Triethyl citrate
0.815618	Triethyl citrate
0.606907	Triethyl citrate
0.695366	Triethyl citrate
0.784552	Triethyl citrate
0.817325	Triethyl citrate
0.745578	Triethyl citrate
1.1526	Triethyl citrate
0.748686	Triethyl citrate
0.76076	Triethyl citrate
1.13234	Triethyl citrate
0.541416	Triethyl citrate
0.577388	Triethyl citrate
0.834643	Triethyl citrate
0.798088	Triethyl citrate
0.764429	Triethyl citrate
0.830876	Triethyl citrate
0.731256	Triethyl citrate
0.702149	Triethyl citrate
0.756979	Triethyl citrate
0.73878	Triethyl citrate
0.756912	Triethyl citrate
0.780093	Triethyl citrate
0.773387	Triethyl citrate
1.03164	Triethyl citrate
0.710612	Triethyl citrate
0.784047	Triethyl citrate
0.828174	Triethyl citrate
0.804123	Triethyl citrate
0.913354	Triethyl citrate
0.870714	Triethyl citrate
0.810165	Triethyl citrate
0.85679	Triethyl citrate
0.790318	Triethyl citrate
0.740446	Triethyl citrate
0.80855	Triethyl citrate
0.730494	Triethyl citrate
0.787899	Triethyl citrate
1.0135	Triethyl citrate
0.726827	Triethyl citrate
0.264041	Triethyl citrate
0.848857	Triethyl citrate
0.914159	Triethyl citrate
0.870319	Triethyl citrate
0.802382	Triethyl citrate
0.863892	Triethyl citrate
0.776618	Triethyl citrate
0.77045	Triethyl citrate
0.861888	Triethyl citrate
0.832325	Triethyl citrate
0.867401	Triethyl citrate
0.811127	Triethyl citrate
1.9255	Triethyl citrate
0.734219	Triethyl citrate
0.854592	Triethyl citrate
0.812157	Triethyl citrate
0.795903	Triethyl citrate
0.671445	Triethyl citrate
1.20947	Triphenyl phosphate
1.4356	Triphenyl phosphate
1.1093	Triphenyl phosphate
0.893479	Triphenyl phosphate
0.635598	Triphenyl phosphate
0.623135	Triphenyl phosphate
0.829944	Triphenyl phosphate
1.23395	Triphenyl phosphate
1.11504	Triphenyl phosphate
1.12137	Triphenyl phosphate
1.09157	Triphenyl phosphate
0.727211	Triphenyl phosphate
0.720617	Triphenyl phosphate
0.638367	Triphenyl phosphate
0.891932	Triphenyl phosphate
0.763318	Triphenyl phosphate
1.00545	Triphenyl phosphate
1.13911	Triphenyl phosphate
1.24801	Triphenyl phosphate
1.0787	Triphenyl phosphate
1.48027	Triphenyl phosphate
0.901532	Triphenyl phosphate
1.35753	Triphenyl phosphate
1.31362	Triphenyl phosphate
1.3751	Triphenyl phosphate
1.13441	Triphenyl phosphate
1.09696	Triphenyl phosphate
1.09204	Triphenyl phosphate
1.17423	Triphenyl phosphate
0.864241	Triphenyl phosphate
0.981975	Triphenyl phosphate
1.12294	Triphenyl phosphate
1.33499	Triphenyl phosphate
1.4493	Triphenyl phosphate
1.1212	Triphenyl phosphate
1.40086	Triphenyl phosphate
1.06131	Triphenyl phosphate
1.23578	Triphenyl phosphate
1.20078	Triphenyl phosphate
1.39849	Triphenyl phosphate
1.10916	Triphenyl phosphate
1.24481	Triphenyl phosphate
1.54625	Triphenyl phosphate
0.821216	Triphenyl phosphate
0.780336	Triphenyl phosphate
1.04155	Triphenyl phosphate
0.928753	Triphenyl phosphate
1.02517	Triphenyl phosphate
1.02004	Triphenyl phosphate
1.02552	Triphenyl phosphate
1.27973	Triphenyl phosphate
1.12483	Triphenyl phosphate
0.957682	Triphenyl phosphate
1.03218	Triphenyl phosphate
1.14871	Triphenyl phosphate
1.12342	Triphenyl phosphate
1.07305	Triphenyl phosphate
1.05169	Triphenyl phosphate
1.08851	Triphenyl phosphate
1.04007	Triphenyl phosphate
1.32006	Triphenyl phosphate
1.13847	Triphenyl phosphate
1.16617	Triphenyl phosphate
1.19244	Triphenyl phosphate
1.13562	Triphenyl phosphate
1.11729	Triphenyl phosphate
1.17598	Triphenyl phosphate
1.00735	Triphenyl phosphate
1.10086	Triphenyl phosphate
1.09612	Triphenyl phosphate
1.09016	Triphenyl phosphate
1.11956	Triphenyl phosphate
1.14385	Triphenyl phosphate
1.41081	Triphenyl phosphate
1.29926	Triphenyl phosphate
0.823447	Triphenyl phosphate
1.56227	Triphenyl phosphate
0.987036	Triphenyl phosphate
0.620573	Triphenyl phosphate
0.848858	Triphenyl phosphate
1.51225	Triphenyl phosphate
1.63861	Triphenyl phosphate
1.34008	Triphenyl phosphate
1.04259	Triphenyl phosphate
0.763576	Triphenyl phosphate
0.839443	Triphenyl phosphate
1.12298	Triphenyl phosphate
0.763362	Triphenyl phosphate
0.593351	Triphenyl phosphate
0.670697	Triphenyl phosphate
0.96454	Triphenyl phosphate
0.844555	Triphenyl phosphate
1.10179	Triphenyl phosphate
1.12082	Triphenyl phosphate
0.873076	Triphenyl phosphate
0.745301	Triphenyl phosphate
0.871861	Triphenyl phosphate
0.800271	Triphenyl phosphate
0.827447	Triphenyl phosphate
0.920284	Triphenyl phosphate
0.891346	Triphenyl phosphate
1.18906	Triphenyl phosphate
1.45548	Triphenyl phosphate
0.864413	Triphenyl phosphate
1.61361	Triphenyl phosphate
1.40684	Triphenyl phosphate
1.49732	Triphenyl phosphate
1.50118	Triphenyl phosphate
1.42139	Triphenyl phosphate
1.5954	Triphenyl phosphate
1.62001	Triphenyl phosphate
1.66132	Triphenyl phosphate
1.94535	Triphenyl phosphate
1.83859	Triphenyl phosphate
0.965181	Triphenyl phosphate
1.08912	Triphenyl phosphate
0.897825	Triphenyl phosphate
0.378378	Triphenyl phosphate
1.6373	Triphenyl phosphate
1.09712	Triphenyl phosphate
1.12382	Triphenyl phosphate
1.09706	Triphenyl phosphate
1.11153	Triphenyl phosphate
1.09698	Triphenyl phosphate
1.10534	Triphenyl phosphate
1.14267	Triphenyl phosphate
1.36324	Triphenyl phosphate
1.29436	Triphenyl phosphate
1.20182	Triphenyl phosphate
2.32605	Triphenyl phosphate
1.08504	Triphenyl phosphate
1.00347	Triphenyl phosphate
0.86086	Triphenyl phosphate
0.865866	Triphenyl phosphate
1.59631	Triphenyl phosphate

## Sheet: LCMS Dynamic Range
Exp. Conc. (µg/mL)	ECC ISTD Adjusted	Name	Mode	Weight
0.000481546	0.010188	Tetraethylene glycol	Positive	2076.65
0.00240773	0.0114379	Tetraethylene glycol	Positive	415.329
0.00481546	0.0142786	Tetraethylene glycol	Positive	207.665
0.0120386	0.0220652	Tetraethylene glycol	Positive	83.0659
0.0245588	0.038654	Tetraethylene glycol	Positive	40.7186
0.0491176	0.0717662	Tetraethylene glycol	Positive	20.3593
0.122794	0.166491	Tetraethylene glycol	Positive	8.14371
0.245588	0.310006	Tetraethylene glycol	Positive	4.07186
0.368382	0.490154	Tetraethylene glycol	Positive	2.71457
0.491176	0.653231	Tetraethylene glycol	Positive	2.03593
0.736765	0.951191	Tetraethylene glycol	Positive	1.35729
0.982353	1.26537	Tetraethylene glycol	Positive	1.01796
1.47353	1.85488	Tetraethylene glycol	Positive	0.678643
2.45588	2.85429	Tetraethylene glycol	Positive	0.407186
4.91176	4.32937	Tetraethylene glycol	Positive	0.203593
7.36765	5.95092	Tetraethylene glycol	Positive	0.135729
11.0515	7.52223	Tetraethylene glycol	Positive	0.0904857
14.7353	9.25934	Tetraethylene glycol	Positive	0.0678643
24.5588	11.8037	Tetraethylene glycol	Positive	0.0407186
0.000847491	0.000637444	Tetra(ethylene glycol) diacrylate	Positive	1179.95
0.00423746	0.00714124	Tetra(ethylene glycol) diacrylate	Positive	235.991
0.00847491	0.0149694	Tetra(ethylene glycol) diacrylate	Positive	117.995
0.0211873	0.0396706	Tetra(ethylene glycol) diacrylate	Positive	47.1981
0.0432221	0.0831185	Tetra(ethylene glycol) diacrylate	Positive	23.1363
0.0864441	0.169896	Tetra(ethylene glycol) diacrylate	Positive	11.5682
0.21611	0.453899	Tetra(ethylene glycol) diacrylate	Positive	4.62727
0.432221	0.970155	Tetra(ethylene glycol) diacrylate	Positive	2.31363
0.648331	1.44307	Tetra(ethylene glycol) diacrylate	Positive	1.54242
0.864441	1.92453	Tetra(ethylene glycol) diacrylate	Positive	1.15682
1.29666	2.90301	Tetra(ethylene glycol) diacrylate	Positive	0.771211
1.72888	3.81669	Tetra(ethylene glycol) diacrylate	Positive	0.578408
2.59332	5.59012	Tetra(ethylene glycol) diacrylate	Positive	0.385606
4.32221	8.5629	Tetra(ethylene glycol) diacrylate	Positive	0.231363
8.64441	12.82	Tetra(ethylene glycol) diacrylate	Positive	0.115682
12.9666	16.5646	Tetra(ethylene glycol) diacrylate	Positive	0.0771211
19.4499	19.193	Tetra(ethylene glycol) diacrylate	Positive	0.0514141
25.9332	21.0783	Tetra(ethylene glycol) diacrylate	Positive	0.0385606
43.2221	25.0057	Tetra(ethylene glycol) diacrylate	Positive	0.0231363
0.000909542	0	Triethyl citrate	Positive	1099.45
0.00454771	0.00423719	Triethyl citrate	Positive	219.891
0.00909542	0.0094217	Triethyl citrate	Positive	109.945
0.0227386	0.02769	Triethyl citrate	Positive	43.9782
0.0463867	0.0582902	Triethyl citrate	Positive	21.5579
0.0927733	0.120442	Triethyl citrate	Positive	10.779
0.231933	0.306073	Triethyl citrate	Positive	4.31158
0.463867	0.644183	Triethyl citrate	Positive	2.15579
0.6958	0.933707	Triethyl citrate	Positive	1.43719
0.927733	1.22768	Triethyl citrate	Positive	1.0779
1.3916	1.78321	Triethyl citrate	Positive	0.718597
1.85547	2.3005	Triethyl citrate	Positive	0.538948
2.7832	3.22896	Triethyl citrate	Positive	0.359299
4.63867	4.65706	Triethyl citrate	Positive	0.215579
9.27733	6.57249	Triethyl citrate	Positive	0.10779
13.916	8.68836	Triethyl citrate	Positive	0.0718597
20.874	10.2896	Triethyl citrate	Positive	0.0479065
27.832	11.8245	Triethyl citrate	Positive	0.0359299
46.3867	12.1115	Triethyl citrate	Positive	0.0215579
0.000467128	0.00173103	12-Aminododecanolactam	Positive	2140.74
0.00233564	0.0106209	12-Aminododecanolactam	Positive	428.148
0.00467128	0.0195394	12-Aminododecanolactam	Positive	214.074
0.0116782	0.0501848	12-Aminododecanolactam	Positive	85.6296
0.0238235	0.104201	12-Aminododecanolactam	Positive	41.9753
0.0476471	0.218443	12-Aminododecanolactam	Positive	20.9877
0.119118	0.52772	12-Aminododecanolactam	Positive	8.39506
0.238235	1.14275	12-Aminododecanolactam	Positive	4.19753
0.357353	1.66743	12-Aminododecanolactam	Positive	2.79835
0.476471	2.21724	12-Aminododecanolactam	Positive	2.09877
0.714706	3.29934	12-Aminododecanolactam	Positive	1.39918
0.952941	4.37011	12-Aminododecanolactam	Positive	1.04938
1.42941	6.32246	12-Aminododecanolactam	Positive	0.699588
2.38235	9.58482	12-Aminododecanolactam	Positive	0.419753
4.76471	14.6591	12-Aminododecanolactam	Positive	0.209877
7.14706	18.8864	12-Aminododecanolactam	Positive	0.139918
10.7206	22.8004	12-Aminododecanolactam	Positive	0.0932785
14.2941	27.1971	12-Aminododecanolactam	Positive	0.0699588
23.8235	32.7824	12-Aminododecanolactam	Positive	0.0419753
0.000468032	0.00251503	N-Lauryldiethanolamine	Positive	2136.61
0.00234016	0.0108307	N-Lauryldiethanolamine	Positive	427.322
0.00468032	0.0202324	N-Lauryldiethanolamine	Positive	213.661
0.0117008	0.0468747	N-Lauryldiethanolamine	Positive	85.4643
0.0238696	0.111681	N-Lauryldiethanolamine	Positive	41.8943
0.0477392	0.263566	N-Lauryldiethanolamine	Positive	20.9471
0.119348	0.642815	N-Lauryldiethanolamine	Positive	8.37886
0.238696	1.43165	N-Lauryldiethanolamine	Positive	4.18943
0.358044	2.10275	N-Lauryldiethanolamine	Positive	2.79295
0.477392	2.85753	N-Lauryldiethanolamine	Positive	2.09471
0.716088	4.34403	N-Lauryldiethanolamine	Positive	1.39648
0.954784	5.73422	N-Lauryldiethanolamine	Positive	1.04736
1.43218	7.94355	N-Lauryldiethanolamine	Positive	0.698238
2.38696	12.3526	N-Lauryldiethanolamine	Positive	0.418943
4.77392	18.1029	N-Lauryldiethanolamine	Positive	0.209471
7.16088	22.9176	N-Lauryldiethanolamine	Positive	0.139648
10.7413	27.0182	N-Lauryldiethanolamine	Positive	0.0930984
14.3218	31.6824	N-Lauryldiethanolamine	Positive	0.0698238
23.8696	38.5322	N-Lauryldiethanolamine	Positive	0.0418943
0.000957328	0.00177112	Triphenyl phosphate	Positive	1044.57
0.00478664	0.0107272	Triphenyl phosphate	Positive	208.915
0.00957328	0.0214995	Triphenyl phosphate	Positive	104.457
0.0239332	0.058832	Triphenyl phosphate	Positive	41.783
0.0488237	0.121943	Triphenyl phosphate	Positive	20.4818
0.0976475	0.265775	Triphenyl phosphate	Positive	10.2409
0.244119	0.614641	Triphenyl phosphate	Positive	4.09637
0.488237	1.36286	Triphenyl phosphate	Positive	2.04818
0.732356	1.99515	Triphenyl phosphate	Positive	1.36546
0.976475	2.62832	Triphenyl phosphate	Positive	1.02409
1.46471	3.76021	Triphenyl phosphate	Positive	0.682728
1.95295	4.95584	Triphenyl phosphate	Positive	0.512046
2.92942	6.92982	Triphenyl phosphate	Positive	0.341364
4.88237	9.78834	Triphenyl phosphate	Positive	0.204818
9.76475	14.0153	Triphenyl phosphate	Positive	0.102409
14.6471	17.2684	Triphenyl phosphate	Positive	0.0682728
21.9707	20.1202	Triphenyl phosphate	Positive	0.0455152
29.2942	23.3283	Triphenyl phosphate	Positive	0.0341364
48.8237	27.869	Triphenyl phosphate	Positive	0.0204818
0.00091311	0.000160809	Dipentyl phthalate	Positive	1095.16
0.00456555	0.00494528	Dipentyl phthalate	Positive	219.032
0.0091311	0.0106879	Dipentyl phthalate	Positive	109.516
0.0228278	0.0282738	Dipentyl phthalate	Positive	43.8063
0.0465686	0.05681	Dipentyl phthalate	Positive	21.4737
0.0931373	0.122983	Dipentyl phthalate	Positive	10.7368
0.232843	0.274695	Dipentyl phthalate	Positive	4.29474
0.465686	0.563177	Dipentyl phthalate	Positive	2.14737
0.698529	0.797899	Dipentyl phthalate	Positive	1.43158
0.931373	1.02122	Dipentyl phthalate	Positive	1.07368
1.39706	1.41392	Dipentyl phthalate	Positive	0.715789
1.86275	1.80311	Dipentyl phthalate	Positive	0.536842
2.79412	2.42866	Dipentyl phthalate	Positive	0.357895
4.65686	3.39834	Dipentyl phthalate	Positive	0.214737
9.31373	4.93046	Dipentyl phthalate	Positive	0.107368
13.9706	6.51764	Dipentyl phthalate	Positive	0.0715789
20.9559	7.92017	Dipentyl phthalate	Positive	0.0477193
27.9412	9.29778	Dipentyl phthalate	Positive	0.0357895
46.5686	11.7967	Dipentyl phthalate	Positive	0.0214737
0.000437416	0.00269366	Irganox 1098	Positive	2286.15
0.00218708	0.00576046	Irganox 1098	Positive	457.23
0.00437416	0.0121479	Irganox 1098	Positive	228.615
0.0109354	0.0350439	Irganox 1098	Positive	91.446
0.0223082	0.0748092	Irganox 1098	Positive	44.8265
0.0446165	0.152202	Irganox 1098	Positive	22.4132
0.111541	0.338004	Irganox 1098	Positive	8.9653
0.223082	0.907348	Irganox 1098	Positive	4.48265
0.334624	1.35166	Irganox 1098	Positive	2.98843
0.446165	1.77982	Irganox 1098	Positive	2.24132
0.669247	2.60738	Irganox 1098	Positive	1.49422
0.892329	3.43984	Irganox 1098	Positive	1.12066
1.33849	4.93279	Irganox 1098	Positive	0.747108
2.23082	7.27709	Irganox 1098	Positive	0.448265
4.46165	10.4291	Irganox 1098	Positive	0.224132
6.69247	13.5228	Irganox 1098	Positive	0.149422
10.0387	16.1169	Irganox 1098	Positive	0.0996144
13.3849	18.675	Irganox 1098	Positive	0.0747108
22.3082	23.3947	Irganox 1098	Positive	0.0448265
0.000967897	0.000866408	Oleamide	Positive	1033.17
0.00483948	0.00278822	Oleamide	Positive	206.634
0.00967897	0.00566999	Oleamide	Positive	103.317
0.0241974	0.0135	Oleamide	Positive	41.3267
0.0493627	0.0275907	Oleamide	Positive	20.2582
0.0987255	0.0639236	Oleamide	Positive	10.1291
0.246814	0.155612	Oleamide	Positive	4.05164
0.493627	0.357895	Oleamide	Positive	2.02582
0.740441	0.537583	Oleamide	Positive	1.35055
0.987255	0.745081	Oleamide	Positive	1.01291
1.48088	1.12071	Oleamide	Positive	0.675273
1.97451	1.50926	Oleamide	Positive	0.506455
2.96176	2.21611	Oleamide	Positive	0.337637
4.93627	3.42659	Oleamide	Positive	0.202582
9.87255	5.60058	Oleamide	Positive	0.101291
14.8088	7.34502	Oleamide	Positive	0.0675273
22.2132	9.29138	Oleamide	Positive	0.0450182
29.6176	10.8809	Oleamide	Positive	0.0337637
49.3627	13.6948	Oleamide	Positive	0.0202582
0.000439412	0.00320994	Bis(2-ethylhexyl) adipate	Positive	2275.77
0.00219706	0.0110991	Bis(2-ethylhexyl) adipate	Positive	455.154
0.00439412	0.0157651	Bis(2-ethylhexyl) adipate	Positive	227.577
0.0109853	0.0368598	Bis(2-ethylhexyl) adipate	Positive	91.0308
0.02241	0.0717957	Bis(2-ethylhexyl) adipate	Positive	44.6229
0.04482	0.148428	Bis(2-ethylhexyl) adipate	Positive	22.3115
0.11205	0.338749	Bis(2-ethylhexyl) adipate	Positive	8.92459
0.2241	0.700384	Bis(2-ethylhexyl) adipate	Positive	4.46229
0.33615	0.987811	Bis(2-ethylhexyl) adipate	Positive	2.97486
0.4482	1.26566	Bis(2-ethylhexyl) adipate	Positive	2.23115
0.6723	1.80625	Bis(2-ethylhexyl) adipate	Positive	1.48743
0.8964	2.28446	Bis(2-ethylhexyl) adipate	Positive	1.11557
1.3446	3.1462	Bis(2-ethylhexyl) adipate	Positive	0.743716
2.241	4.48999	Bis(2-ethylhexyl) adipate	Positive	0.446229
4.482	6.52739	Bis(2-ethylhexyl) adipate	Positive	0.223115
6.723	8.50722	Bis(2-ethylhexyl) adipate	Positive	0.148743
10.0845	10.2667	Bis(2-ethylhexyl) adipate	Positive	0.0991621
13.446	12.3209	Bis(2-ethylhexyl) adipate	Positive	0.0743716
22.41	14.8567	Bis(2-ethylhexyl) adipate	Positive	0.0446229
0.000923847	0.000580872	Hexadecamethylcyclooctasiloxane (D8)	Positive	1082.43
0.00461923	0.00387134	Hexadecamethylcyclooctasiloxane (D8)	Positive	216.486
0.00923847	0.00793999	Hexadecamethylcyclooctasiloxane (D8)	Positive	108.243
0.0230962	0.0210949	Hexadecamethylcyclooctasiloxane (D8)	Positive	43.2972
0.0471162	0.0431092	Hexadecamethylcyclooctasiloxane (D8)	Positive	21.2241
0.0942324	0.0960684	Hexadecamethylcyclooctasiloxane (D8)	Positive	10.6121
0.235581	0.239075	Hexadecamethylcyclooctasiloxane (D8)	Positive	4.24483
0.471162	0.549216	Hexadecamethylcyclooctasiloxane (D8)	Positive	2.12241
0.706743	0.816712	Hexadecamethylcyclooctasiloxane (D8)	Positive	1.41494
0.942324	1.11203	Hexadecamethylcyclooctasiloxane (D8)	Positive	1.06121
1.41349	1.69593	Hexadecamethylcyclooctasiloxane (D8)	Positive	0.707471
1.88465	2.31795	Hexadecamethylcyclooctasiloxane (D8)	Positive	0.530603
2.82697	3.5581	Hexadecamethylcyclooctasiloxane (D8)	Positive	0.353736
4.71162	5.83641	Hexadecamethylcyclooctasiloxane (D8)	Positive	0.212241
9.42324	9.60003	Hexadecamethylcyclooctasiloxane (D8)	Positive	0.106121
14.1349	12.9325	Hexadecamethylcyclooctasiloxane (D8)	Positive	0.0707471
21.2023	15.8634	Hexadecamethylcyclooctasiloxane (D8)	Positive	0.0471647
28.2697	18.5253	Hexadecamethylcyclooctasiloxane (D8)	Positive	0.0353736
47.1162	22.2984	Hexadecamethylcyclooctasiloxane (D8)	Positive	0.0212241
0.000940043	0.00543817	Methylparaben	Negative	1063.78
0.00470022	0.0155754	Methylparaben	Negative	212.756
0.00940043	0.0237519	Methylparaben	Negative	106.378
0.0235011	0.0523503	Methylparaben	Negative	42.5512
0.0479422	0.106437	Methylparaben	Negative	20.8584
0.0958844	0.201447	Methylparaben	Negative	10.4292
0.239711	0.487496	Methylparaben	Negative	4.17169
0.479422	0.971347	Methylparaben	Negative	2.08584
0.719133	1.49612	Methylparaben	Negative	1.39056
0.958844	2.05651	Methylparaben	Negative	1.04292
1.43827	3.2048	Methylparaben	Negative	0.695282
1.91769	4.33358	Methylparaben	Negative	0.521461
2.87653	6.6913	Methylparaben	Negative	0.347641
4.79422	10.9481	Methylparaben	Negative	0.208584
9.58844	19.1663	Methylparaben	Negative	0.104292
14.3827	24.9663	Methylparaben	Negative	0.0695282
21.574	32.204	Methylparaben	Negative	0.0463521
28.7653	38.2535	Methylparaben	Negative	0.0347641
47.9422	48.3023	Methylparaben	Negative	0.0208584
0.000445665	0.000133021	Perfluorooctanoic acid	Negative	2243.84
0.00222833	0.00453988	Perfluorooctanoic acid	Negative	448.767
0.00445665	0.00913583	Perfluorooctanoic acid	Negative	224.384
0.0111416	0.0214115	Perfluorooctanoic acid	Negative	89.7535
0.0227289	0.0438233	Perfluorooctanoic acid	Negative	43.9968
0.0454578	0.084681	Perfluorooctanoic acid	Negative	21.9984
0.113645	0.188891	Perfluorooctanoic acid	Negative	8.79936
0.227289	0.336787	Perfluorooctanoic acid	Negative	4.39968
0.340934	0.456442	Perfluorooctanoic acid	Negative	2.93312
0.454578	0.570704	Perfluorooctanoic acid	Negative	2.19984
0.681868	0.81018	Perfluorooctanoic acid	Negative	1.46656
0.909157	1.00206	Perfluorooctanoic acid	Negative	1.09992
1.36374	1.52791	Perfluorooctanoic acid	Negative	0.73328
2.27289	2.50371	Perfluorooctanoic acid	Negative	0.439968
4.54578	4.74252	Perfluorooctanoic acid	Negative	0.219984
6.81868	6.65122	Perfluorooctanoic acid	Negative	0.146656
10.228	9.27182	Perfluorooctanoic acid	Negative	0.0977707
13.6374	11.278	Perfluorooctanoic acid	Negative	0.073328
22.7289	16.2493	Perfluorooctanoic acid	Negative	0.0439968
0.000900327	0.0046686	Tetradecyl sulfate sodium salt	Negative	1110.71
0.00450163	0.0180242	Tetradecyl sulfate sodium salt	Negative	222.142
0.00900327	0.0366975	Tetradecyl sulfate sodium salt	Negative	111.071
0.0225082	0.086005	Tetradecyl sulfate sodium salt	Negative	44.4283
0.0459167	0.166436	Tetradecyl sulfate sodium salt	Negative	21.7786
0.0918333	0.329438	Tetradecyl sulfate sodium salt	Negative	10.8893
0.229583	0.846455	Tetradecyl sulfate sodium salt	Negative	4.35572
0.459167	1.80791	Tetradecyl sulfate sodium salt	Negative	2.17786
0.68875	2.774	Tetradecyl sulfate sodium salt	Negative	1.45191
0.918333	3.75539	Tetradecyl sulfate sodium salt	Negative	1.08893
1.3775	5.6769	Tetradecyl sulfate sodium salt	Negative	0.725953
1.83667	7.13493	Tetradecyl sulfate sodium salt	Negative	0.544465
2.755	9.66476	Tetradecyl sulfate sodium salt	Negative	0.362976
4.59167	13.1301	Tetradecyl sulfate sodium salt	Negative	0.217786
9.18333	19.814	Tetradecyl sulfate sodium salt	Negative	0.108893
13.775	24.7078	Tetradecyl sulfate sodium salt	Negative	0.0725953
20.6625	32.0482	Tetradecyl sulfate sodium salt	Negative	0.0483969
27.55	37.9204	Tetradecyl sulfate sodium salt	Negative	0.0362976
45.9167	51.2165	Tetradecyl sulfate sodium salt	Negative	0.0217786
0.000947735	0.0197432	Dodecanoic acid	Negative	1055.15
0.00473868	0.0218006	Dodecanoic acid	Negative	211.029
0.00947735	0.0263221	Dodecanoic acid	Negative	105.515
0.0236934	0.033042	Dodecanoic acid	Negative	42.2059
0.0483345	0.0479876	Dodecanoic acid	Negative	20.6892
0.096669	0.081651	Dodecanoic acid	Negative	10.3446
0.241673	0.170527	Dodecanoic acid	Negative	4.13783
0.483345	0.335196	Dodecanoic acid	Negative	2.06892
0.725018	0.499976	Dodecanoic acid	Negative	1.37928
0.96669	0.686352	Dodecanoic acid	Negative	1.03446
1.45004	1.00898	Dodecanoic acid	Negative	0.689638
1.93338	1.33559	Dodecanoic acid	Negative	0.517229
2.90007	2.16376	Dodecanoic acid	Negative	0.344819
4.83345	3.83225	Dodecanoic acid	Negative	0.206892
9.6669	8.33483	Dodecanoic acid	Negative	0.103446
14.5004	8.07294	Dodecanoic acid	Negative	0.0689638
21.7505	10.2235	Dodecanoic acid	Negative	0.0459759
29.0007	22.5179	Dodecanoic acid	Negative	0.0344819
48.3345	31.6499	Dodecanoic acid	Negative	0.0206892
0.000449827	0.00100916	Irganox 3114	Negative	2223.08
0.00224913	0.00534035	Irganox 3114	Negative	444.615
0.00449827	0.0101049	Irganox 3114	Negative	222.308
0.0112457	0.0270655	Irganox 3114	Negative	88.9231
0.0229412	0.048928	Irganox 3114	Negative	43.5897
0.0458824	0.103051	Irganox 3114	Negative	21.7949
0.114706	0.239195	Irganox 3114	Negative	8.71795
0.229412	0.471069	Irganox 3114	Negative	4.35897
0.344118	0.675309	Irganox 3114	Negative	2.90598
0.458824	0.894725	Irganox 3114	Negative	2.17949
0.688235	1.29564	Irganox 3114	Negative	1.45299
0.917647	1.67261	Irganox 3114	Negative	1.08974
1.37647	2.32469	Irganox 3114	Negative	0.726496
2.29412	3.36558	Irganox 3114	Negative	0.435897
4.58824	5.12587	Irganox 3114	Negative	0.217949
6.88235	6.21022	Irganox 3114	Negative	0.145299
10.3235	7.73868	Irganox 3114	Negative	0.0968661
13.7647	8.67254	Irganox 3114	Negative	0.0726496
22.9412	10.6774	Irganox 3114	Negative	0.0435897
0.000935381	0	Behenic Acid	Negative	1069.08
0.0046769	0.01029	Behenic Acid	Negative	213.817
0.00935381	0.0171632	Behenic Acid	Negative	106.908
0.0233845	0.0398836	Behenic Acid	Negative	42.7633
0.0477044	0.0758008	Behenic Acid	Negative	20.9624
0.0954088	0.15354	Behenic Acid	Negative	10.4812
0.238522	0.36747	Behenic Acid	Negative	4.19248
0.477044	0.791746	Behenic Acid	Negative	2.09624
0.715566	1.19386	Behenic Acid	Negative	1.39749
0.954088	1.67668	Behenic Acid	Negative	1.04812
1.43113	2.49161	Behenic Acid	Negative	0.698747
1.90818	3.48955	Behenic Acid	Negative	0.524061
2.86226	5.44782	Behenic Acid	Negative	0.349374
4.77044	9.40848	Behenic Acid	Negative	0.209624
9.54088	18.7461	Behenic Acid	Negative	0.104812
14.3113	25.9474	Behenic Acid	Negative	0.0698747
21.467	36.5789	Behenic Acid	Negative	0.0465832
28.6226	35.5709	Behenic Acid	Negative	0.0349374
47.7044	47.6573	Behenic Acid	Negative	0.0209624

## Sheet: SVOC Dynamic Range
Conc	Weight	Name	ECC ISTD Adjusted
0.025	1600	1-Dodecene	0.0818063
0.05	400	1-Dodecene	0.175584
0.075	177.778	1-Dodecene	0.278601
0.1	100	1-Dodecene	0.391771
0.15	44.4444	1-Dodecene	0.630603
0.2	25	1-Dodecene	0.888033
0.225	19.7531	1-Dodecene	1.03315
0.25	16	1-Dodecene	1.17109
0.5	4	1-Dodecene	2.34162
1	1	1-Dodecene	6.06292
2	0.25	1-Dodecene	14.0369
5	0.04	1-Dodecene	36.9779
10	0.01	1-Dodecene	68.9798
0.025	1600	Acenaphthylene	0.0794892
0.05	400	Acenaphthylene	0.169793
0.075	177.778	Acenaphthylene	0.272793
0.1	100	Acenaphthylene	0.379681
0.15	44.4444	Acenaphthylene	0.625555
0.2	25	Acenaphthylene	0.906934
0.225	19.7531	Acenaphthylene	1.07634
0.25	16	Acenaphthylene	1.24731
0.5	4	Acenaphthylene	2.60015
1	1	Acenaphthylene	6.73052
2	0.25	Acenaphthylene	15.1686
5	0.04	Acenaphthylene	37.6752
10	0.01	Acenaphthylene	63.1869
0.025	1600	Acetophenone	0.102079
0.05	400	Acetophenone	0.214183
0.075	177.778	Acetophenone	0.331042
0.1	100	Acetophenone	0.467327
0.15	44.4444	Acetophenone	0.715329
0.2	25	Acetophenone	1.00245
0.225	19.7531	Acetophenone	1.1441
0.25	16	Acetophenone	1.287
0.5	4	Acetophenone	2.45795
1	1	Acetophenone	5.56733
2	0.25	Acetophenone	11.9223
5	0.04	Acetophenone	30.7215
10	0.01	Acetophenone	58.8423
0.025	1600	Benzophenone	0.0564975
0.05	400	Benzophenone	0.118356
0.075	177.778	Benzophenone	0.194515
0.1	100	Benzophenone	0.272799
0.15	44.4444	Benzophenone	0.463439
0.2	25	Benzophenone	0.685133
0.225	19.7531	Benzophenone	0.821949
0.25	16	Benzophenone	0.965991
0.5	4	Benzophenone	2.27837
1	1	Benzophenone	5.88415
2	0.25	Benzophenone	13.6268
5	0.04	Benzophenone	35.0673
10	0.01	Benzophenone	62.6161
0.025	1600	Bis(2-ethylhexyl) phthalate	0.0273158
0.05	400	Bis(2-ethylhexyl) phthalate	0.0550533
0.075	177.778	Bis(2-ethylhexyl) phthalate	0.0874249
0.1	100	Bis(2-ethylhexyl) phthalate	0.12025
0.15	44.4444	Bis(2-ethylhexyl) phthalate	0.189421
0.2	25	Bis(2-ethylhexyl) phthalate	0.274829
0.225	19.7531	Bis(2-ethylhexyl) phthalate	0.322506
0.25	16	Bis(2-ethylhexyl) phthalate	0.37965
0.5	4	Bis(2-ethylhexyl) phthalate	0.851544
1	1	Bis(2-ethylhexyl) phthalate	2.86702
2	0.25	Bis(2-ethylhexyl) phthalate	9.28129
5	0.04	Bis(2-ethylhexyl) phthalate	32.3343
10	0.01	Bis(2-ethylhexyl) phthalate	69.0398
0.025	1600	Butylated Hydroxytoluene	0.073252
0.05	400	Butylated Hydroxytoluene	0.157138
0.075	177.778	Butylated Hydroxytoluene	0.2432
0.1	100	Butylated Hydroxytoluene	0.353628
0.15	44.4444	Butylated Hydroxytoluene	0.592651
0.2	25	Butylated Hydroxytoluene	0.859725
0.225	19.7531	Butylated Hydroxytoluene	1.00914
0.25	16	Butylated Hydroxytoluene	1.15846
0.5	4	Butylated Hydroxytoluene	2.49743
1	1	Butylated Hydroxytoluene	6.43218
2	0.25	Butylated Hydroxytoluene	14.9837
5	0.04	Butylated Hydroxytoluene	36.7501
10	0.01	Butylated Hydroxytoluene	61.4973
0.025	1600	Caprolactam	0.0133678
0.05	400	Caprolactam	0.0309694
0.075	177.778	Caprolactam	0.0581191
0.1	100	Caprolactam	0.076837
0.15	44.4444	Caprolactam	0.131587
0.2	25	Caprolactam	0.183887
0.225	19.7531	Caprolactam	0.222375
0.25	16	Caprolactam	0.254119
0.5	4	Caprolactam	0.537615
1	1	Caprolactam	1.5671
2	0.25	Caprolactam	4.15502
5	0.04	Caprolactam	13.5634
10	0.01	Caprolactam	31.4018
0.025	1600	Cetene	0.04544
0.05	400	Cetene	0.095877
0.075	177.778	Cetene	0.153156
0.1	100	Cetene	0.213451
0.15	44.4444	Cetene	0.35916
0.2	25	Cetene	0.517749
0.225	19.7531	Cetene	0.615627
0.25	16	Cetene	0.734158
0.5	4	Cetene	1.4678
1	1	Cetene	5.31132
2	0.25	Cetene	14.5541
5	0.04	Cetene	40.8076
10	0.01	Cetene	73.5907
0.025	1600	Chrysene	0.0859258
0.05	400	Chrysene	0.184221
0.075	177.778	Chrysene	0.290832
0.1	100	Chrysene	0.406611
0.15	44.4444	Chrysene	0.675433
0.2	25	Chrysene	0.965032
0.225	19.7531	Chrysene	1.13169
0.25	16	Chrysene	1.32498
0.5	4	Chrysene	2.74901
1	1	Chrysene	7.21382
2	0.25	Chrysene	16.8088
5	0.04	Chrysene	40.9445
10	0.01	Chrysene	69.9995
0.025	1600	Dibutyl phthalate	0.0501752
0.05	400	Dibutyl phthalate	0.104682
0.075	177.778	Dibutyl phthalate	0.171564
0.1	100	Dibutyl phthalate	0.23275
0.15	44.4444	Dibutyl phthalate	0.397981
0.2	25	Dibutyl phthalate	0.717567
0.225	19.7531	Dibutyl phthalate	0.826673
0.25	16	Dibutyl phthalate	0.95825
0.5	4	Dibutyl phthalate	1.81409
1	1	Dibutyl phthalate	5.03597
2	0.25	Dibutyl phthalate	12.1703
5	0.04	Dibutyl phthalate	31.8267
10	0.01	Dibutyl phthalate	52.0924
0.025	1600	Diethyl Phthalate	0.0676419
0.05	400	Diethyl Phthalate	0.137878
0.075	177.778	Diethyl Phthalate	0.225343
0.1	100	Diethyl Phthalate	0.303273
0.15	44.4444	Diethyl Phthalate	0.496173
0.2	25	Diethyl Phthalate	0.704208
0.225	19.7531	Diethyl Phthalate	0.829151
0.25	16	Diethyl Phthalate	0.967138
0.5	4	Diethyl Phthalate	1.89349
1	1	Diethyl Phthalate	4.99064
2	0.25	Diethyl Phthalate	11.5967
5	0.04	Diethyl Phthalate	29.667
10	0.01	Diethyl Phthalate	52.9133
0.025	1600	Diphenylamine	0.0900007
0.05	400	Diphenylamine	0.19332
0.075	177.778	Diphenylamine	0.308516
0.1	100	Diphenylamine	0.425871
0.15	44.4444	Diphenylamine	0.694484
0.2	25	Diphenylamine	0.995774
0.225	19.7531	Diphenylamine	1.1673
0.25	16	Diphenylamine	1.34953
0.5	4	Diphenylamine	2.69481
1	1	Diphenylamine	6.86462
2	0.25	Diphenylamine	15.5015
5	0.04	Diphenylamine	37.6822
10	0.01	Diphenylamine	64.1395
0.025	1600	Eicosane	0.0358581
0.05	400	Eicosane	0.0790814
0.075	177.778	Eicosane	0.131644
0.1	100	Eicosane	0.182168
0.15	44.4444	Eicosane	0.322532
0.2	25	Eicosane	0.484218
0.225	19.7531	Eicosane	0.586025
0.25	16	Eicosane	0.714862
0.5	4	Eicosane	1.48856
1	1	Eicosane	5.94507
2	0.25	Eicosane	16.6137
5	0.04	Eicosane	45.3322
10	0.01	Eicosane	80.102
0.025	1600	Hexadecanoic acid, methyl ester	0.029053
0.05	400	Hexadecanoic acid, methyl ester	0.0650662
0.075	177.778	Hexadecanoic acid, methyl ester	0.116753
0.1	100	Hexadecanoic acid, methyl ester	0.167631
0.15	44.4444	Hexadecanoic acid, methyl ester	0.301754
0.2	25	Hexadecanoic acid, methyl ester	0.459076
0.225	19.7531	Hexadecanoic acid, methyl ester	0.564334
0.25	16	Hexadecanoic acid, methyl ester	0.671283
0.5	4	Hexadecanoic acid, methyl ester	1.61243
1	1	Hexadecanoic acid, methyl ester	5.51506
2	0.25	Hexadecanoic acid, methyl ester	15.0943
5	0.04	Hexadecanoic acid, methyl ester	42.0254
10	0.01	Hexadecanoic acid, methyl ester	73.5241
0.025	1600	Hexanedioic acid, bis(2-ethylhexyl) ester	0.0263419
0.05	400	Hexanedioic acid, bis(2-ethylhexyl) ester	0.0532162
0.075	177.778	Hexanedioic acid, bis(2-ethylhexyl) ester	0.0807909
0.1	100	Hexanedioic acid, bis(2-ethylhexyl) ester	0.111881
0.15	44.4444	Hexanedioic acid, bis(2-ethylhexyl) ester	0.185558
0.2	25	Hexanedioic acid, bis(2-ethylhexyl) ester	0.264284
0.225	19.7531	Hexanedioic acid, bis(2-ethylhexyl) ester	0.310527
0.25	16	Hexanedioic acid, bis(2-ethylhexyl) ester	0.365405
0.5	4	Hexanedioic acid, bis(2-ethylhexyl) ester	0.77035
1	1	Hexanedioic acid, bis(2-ethylhexyl) ester	2.53663
2	0.25	Hexanedioic acid, bis(2-ethylhexyl) ester	8.07251
5	0.04	Hexanedioic acid, bis(2-ethylhexyl) ester	28.7018
10	0.01	Hexanedioic acid, bis(2-ethylhexyl) ester	65.8988
0.025	1600	Indeno[1,2,3-cd]pyrene	0.0212123
0.05	400	Indeno[1,2,3-cd]pyrene	0.0400414
0.075	177.778	Indeno[1,2,3-cd]pyrene	0.0690987
0.1	100	Indeno[1,2,3-cd]pyrene	0.102023
0.15	44.4444	Indeno[1,2,3-cd]pyrene	0.178818
0.2	25	Indeno[1,2,3-cd]pyrene	0.265573
0.225	19.7531	Indeno[1,2,3-cd]pyrene	0.320933
0.25	16	Indeno[1,2,3-cd]pyrene	0.377563
0.5	4	Indeno[1,2,3-cd]pyrene	0.83874
1	1	Indeno[1,2,3-cd]pyrene	2.81237
2	0.25	Indeno[1,2,3-cd]pyrene	8.96614
5	0.04	Indeno[1,2,3-cd]pyrene	30.8291
10	0.01	Indeno[1,2,3-cd]pyrene	53.4943
0.025	1600	Phenol	0.0697629
0.05	400	Phenol	0.130433
0.075	177.778	Phenol	0.205698
0.1	100	Phenol	0.286034
0.15	44.4444	Phenol	0.448606
0.2	25	Phenol	0.62911
0.225	19.7531	Phenol	0.720022
0.25	16	Phenol	0.824571
0.5	4	Phenol	1.65339
1	1	Phenol	3.77161
2	0.25	Phenol	8.24716
5	0.04	Phenol	21.7717
10	0.01	Phenol	43.0149
0.025	1600	Labeled D5	0.11292
0.05	400	Labeled D5	0.236199
0.075	177.778	Labeled D5	0.363807
0.1	100	Labeled D5	0.484401
0.15	44.4444	Labeled D5	0.747529
0.2	25	Labeled D5	1.05218
0.225	19.7531	Labeled D5	1.1946
0.25	16	Labeled D5	1.36454
0.5	4	Labeled D5	2.33695
1	1	Labeled D5	5.44418
2	0.25	Labeled D5	11.7308
5	0.04	Labeled D5	28.9176
10	0.01	Labeled D5	61.3634
